# Supplementary material for: HSPA5, a Host Cellular Heat-Shock Protein Required for Influenza a Virus Replication
Source: Int J Mol Sci. 2025 Nov 13;26(22):10998. doi: 10.3390/ijms262210998 (PMC12652838; doi:10.3390/ijms262210998)
Supplement: Supplementary file 1 [file ijms-26-10998-s001.zip › Table S1.xlsx]

## Sheet: Not sig or below 1.5 FC 
Table S1. List of all proteins tested by SOMAScan with expression value below 1.5 or not significant.
Symbol	Entrez Gene Name	HSPA5 +PR8 (FC)	p-value	NSC+PR8 (FC)	p-value	Location	Type(s)
PLAU	plasminogen activator, urokinase	-1.165	0.0102	1.49	0.00128	Extracellular Space	peptidase
HSD17B10	hydroxysteroid 17-beta dehydrogenase 10	-1.474	0.0407	1.479	0.0201	Cytoplasm	enzyme
IL11	interleukin 11	1.21	0.0366	1.424	0.0413	Extracellular Space	cytokine
HSPD1	heat shock protein family D (Hsp60) member 1	1.053	0.155	1.38	0.0115	Cytoplasm	enzyme
MPO	myeloperoxidase	-1.091	0.327	1.38	0.0454	Cytoplasm	enzyme
CSNK2A1	casein kinase 2 alpha 1	1.064	0.6	1.366	0.0126	Nucleus	kinase
TK1	thymidine kinase 1	-1.185	0.081	1.366	0.0419	Cytoplasm	kinase
SCARB2	scavenger receptor class B member 2	1.197	0.0187	1.32	0.0358	Plasma Membrane	transmembrane receptor
CYCS	cytochrome c, somatic	1.141	0.0266	1.31	0.00812	Cytoplasm	enzyme
CTSB	cathepsin B	1.079	0.27	1.301	0.037	Cytoplasm	peptidase
CTSH	cathepsin H	1.032	0.678	1.297	0.0377	Cytoplasm	peptidase
MAP2K3	mitogen-activated protein kinase kinase 3	-1.075	0.172	1.297	0.0434	Cytoplasm	kinase
S100A12	S100 calcium binding protein A12	1.141	0.0524	1.266	0.0136	Cytoplasm	other
FAS	Fas cell surface death receptor	-1.072	0.462	1.257	0.0231	Plasma Membrane	transmembrane receptor
TNFRSF12A	TNF receptor superfamily member 12A	1.039	0.654	1.244	0.00723	Plasma Membrane	transmembrane receptor
RAC1	Rac family small GTPase 1	1.021	0.741	1.244	0.015	Plasma Membrane	enzyme
ARG1	arginase 1	1.098	0.329	1.214	0.00632	Cytoplasm	enzyme
MMP7	matrix metallopeptidase 7	-1.046	0.572	1.214	0.0368	Extracellular Space	peptidase
TPT1	tumor protein, translationally-controlled 1	-1.01	0.808	1.214	0.0368	Cytoplasm	other
POR	cytochrome p450 oxidoreductase	-1.301	0.0205	1.214	0.0474	Cytoplasm	enzyme
LMAN2	lectin, mannose binding 2	1.21	0.00165	1.21	0.0366	Cytoplasm	transporter
SERPINA5	serpin family A member 5	1.121	0.0454	1.202	0.0129	Extracellular Space	other
JAML	junction adhesion molecule like	1.248	0.0162	1.173	0.00469	Plasma Membrane	other
GFAP	glial fibrillary acidic protein	1.231	0.00877	1.173	0.00469	Cytoplasm	other
ICAM2	intercellular adhesion molecule 2	1.24	0.0933	1.173	0.0166	Plasma Membrane	other
GAPDH	glyceraldehyde-3-phosphate dehydrogenase	-1.032	0.543	1.169	0.0306	Cytoplasm	enzyme
CD59	CD59 molecule (CD59 blood group)	1.117	0.13	1.161	0.00907	Plasma Membrane	other
HMOX2	heme oxygenase 2	-1.072	0.181	1.161	0.00907	Cytoplasm	enzyme
SFTPD	surfactant protein D	-1.042	0.293	1.161	0.0411	Extracellular Space	other
PGD	phosphogluconate dehydrogenase	-1.014	0.788	1.161	0.0449	Cytoplasm	enzyme
HIPK3	homeodomain interacting protein kinase 3	1.087	0.338	1.157	0.0101	Nucleus	kinase
EDAR	ectodysplasin A receptor	1.061	0.642	1.157	0.0101	Plasma Membrane	transmembrane receptor
CAMKK1	calcium/calmodulin dependent protein kinase kinase 1	1.288	0.0098	1.153	0.0235	Cytoplasm	kinase
EBI3	Epstein-Barr virus induced 3	-1.014	0.788	1.141	0.0266	Extracellular Space	cytokine
IL27	interleukin 27	-1.014	0.788	1.141	0.0266	Extracellular Space	cytokine
TNFSF8	TNF superfamily member 8	1.338	0.0177	1.133	0.0487	Plasma Membrane	cytokine
PTN	pleiotrophin	1.094	0.207	1.129	0.0136	Extracellular Space	growth factor
STAB2	stabilin 2	1.206	0.0245	1.129	0.0377	Plasma Membrane	transmembrane receptor
RAC3	Rac family small GTPase 3	1.075	0.102	1.121	0.0256	Cytoplasm	enzyme
APOB	apolipoprotein B	1.057	0.192	1.113	0.025	Extracellular Space	transporter
EREG	epiregulin	1.021	0.443	1.11	0.00221	Extracellular Space	growth factor
BTK	Bruton tyrosine kinase	1.075	0.115	1.11	0.0109	Cytoplasm	kinase
VEGFA	vascular endothelial growth factor A	1.046	0.268	1.11	0.0215	Extracellular Space	growth factor
IFNA10	interferon alpha 10	-1.007	0.733	1.106	0.0328	Extracellular Space	cytokine
FUT3	fucosyltransferase 3 (Lewis blood group)	1.193	0.0631	1.102	0.0198	Cytoplasm	enzyme
TNFRSF18	TNF receptor superfamily member 18	1.025	0.527	1.102	0.0246	Plasma Membrane	transmembrane receptor
GHR	growth hormone receptor	1.181	0.0267	1.102	0.0316	Plasma Membrane	transmembrane receptor
PLA2G10	phospholipase A2 group X	1.189	0.0544	1.094	0.0442	Cytoplasm	enzyme
HAPLN1	hyaluronan and proteoglycan link protein 1	1.165	0.00513	1.087	0.00687	Extracellular Space	other
FGF9	fibroblast growth factor 9	1.185	0.0214	1.083	0.0307	Extracellular Space	growth factor
KLRF1	killer cell lectin like receptor F1	1.161	0.0235	1.075	0.0365	Plasma Membrane	transmembrane receptor
BDNF	brain derived neurotrophic factor	1.169	0.0413	1.072	0.0377	Extracellular Space	growth factor
NPPB	natriuretic peptide B	1.133	0.123	1.057	0.0369	Extracellular Space	other
FABP5	fatty acid binding protein 5	1.05		1.053	0.0215	Cytoplasm	transporter
CD300C	CD300c molecule	1.072	0.0871	1.035	0.0194	Plasma Membrane	transmembrane receptor
SLPI	secretory leukocyte peptidase inhibitor	1	1	-1.046	0.0283	Cytoplasm	other
IL17A	interleukin 17A	1.003	0.698	-1.057	0.0153	Extracellular Space	cytokine
TIMP3	TIMP metallopeptidase inhibitor 3	1.01	0.671	-1.061	0.0422	Extracellular Space	other
CCL11	C-C motif chemokine ligand 11	-1.035	0.13	-1.068	0.0342	Extracellular Space	cytokine
PDE1A	phosphodiesterase 1A	-1.137	0.026	-1.072	0.0422	Cytoplasm	enzyme
SERPING1	serpin family G member 1	-1.021	0.312	-1.075	0.00226	Extracellular Space	other
BTC	betacellulin	1.028	0.465	-1.079	0.0389	Extracellular Space	growth factor
ROBO3	roundabout guidance receptor 3	1.039	0.294	-1.083	0.0307	Plasma Membrane	transmembrane receptor
CNTN2	contactin 2	1.169	0.0306	-1.094	0.00587	Plasma Membrane	other
MATN2	matrilin 2	1.042	0.106	-1.094	0.0256	Extracellular Space	other
MAPK11	mitogen-activated protein kinase 11	-1.102	0.00254	-1.094	0.0283	Cytoplasm	kinase
IL23A	interleukin 23 subunit alpha	1.057	0.0153	-1.098	0.00679	Extracellular Space	cytokine
CAPG	capping actin protein, gelsolin like	-1.106	0.00119	-1.098	0.0376	Nucleus	other
FCN1	ficolin 1	-1.113	0.00516	-1.102	0.00506	Extracellular Space	other
MSR1	macrophage scavenger receptor 1	1.025	0.388	-1.102	0.0198	Plasma Membrane	transmembrane receptor
EPHB6	EPH receptor B6	1.007	0.836	-1.102	0.0316	Plasma Membrane	kinase
CTSZ	cathepsin Z	-1.125	0.0282	-1.113	0.0133	Cytoplasm	peptidase
MMP9	matrix metallopeptidase 9	-1.007	0.733	-1.113	0.0364	Extracellular Space	peptidase
BMPR1A	bone morphogenetic protein receptor type 1A	-1.157	0.0313	-1.117	0.019	Plasma Membrane	kinase
COL18A1	collagen type XVIII alpha 1 chain	-1.129	0.0104	-1.121	0.0323	Extracellular Space	other
SCARF2	scavenger receptor class F member 2	1.035	0.461	-1.129	0.00406	Plasma Membrane	transmembrane receptor
MFRP	membrane frizzled-related protein	-1.021	0.0513	-1.129	0.0198	Plasma Membrane	transmembrane receptor
DAPK2	death associated protein kinase 2	-1.007	0.911	-1.129	0.0319	Cytoplasm	kinase
OMD	osteomodulin	-1.064	0.0909	-1.133	0.0252	Extracellular Space	other
PRKAA2	protein kinase AMP-activated catalytic subunit alpha 2	-1.366	0.0295	-1.141	0.0136	Cytoplasm	kinase
PRKAB2	protein kinase AMP-activated non-catalytic subunit beta 2	-1.366	0.0295	-1.141	0.0136	Cytoplasm	kinase
PRKAG1	protein kinase AMP-activated non-catalytic subunit gamma 1	-1.366	0.0295	-1.141	0.0136	Nucleus	kinase
NRXN3	neurexin 3	-1.01	0.493	-1.145	0.0185	Plasma Membrane	transporter
PDXP	pyridoxal phosphatase	-1.05	0.323	-1.149	0.00619	Plasma Membrane	phosphatase
PLXNC1	plexin C1	-1.165	0.0287	-1.157	0.00226	Plasma Membrane	transmembrane receptor
TGFB1	transforming growth factor beta 1	-1.057	0.0883	-1.165	0.02	Extracellular Space	growth factor
RXFP1	relaxin family peptide receptor 1	-1.003	0.87	-1.165	0.0249	Plasma Membrane	G-protein coupled receptor
FCGR1A	Fc fragment of IgG receptor Ia	-1.161	0.0505	-1.169	0.00246	Plasma Membrane	transmembrane receptor
IL6R	interleukin 6 receptor	-1.014	0.515	-1.169	0.0215	Plasma Membrane	transmembrane receptor
MATK	megakaryocyte-associated tyrosine kinase	-1.014	0.106	-1.173	0.0157	Cytoplasm	kinase
SIRPA	signal regulatory protein alpha	-1.032	0.0565	-1.177	0.000452	Plasma Membrane	phosphatase
CBX5	chromobox 5	-1.297	0.0691	-1.177	0.0412	Nucleus	transcription regulator
MAP2K4	mitogen-activated protein kinase kinase 4	1.098	0.147	-1.181	0.00772	Cytoplasm	kinase
BMP1	bone morphogenetic protein 1	-1.061	0.4	-1.185	0.00537	Extracellular Space	peptidase
PDE3A	phosphodiesterase 3A	-1.083	0.149	-1.185	0.0182	Cytoplasm	enzyme
LCMT1	leucine carboxyl methyltransferase 1	-1.094	0.0942	-1.185	0.0381	Cytoplasm	enzyme
PIAS4	protein inhibitor of activated STAT 4	-1.165	0.0777	-1.21	0.0208	Nucleus	transcription regulator
GDNF	glial cell derived neurotrophic factor	-1.161	0.0614	-1.214	0.0275	Extracellular Space	growth factor
ADAM9	ADAM metallopeptidase domain 9	-1.042	0.626	-1.214	0.0304	Plasma Membrane	peptidase
IL17RA	interleukin 17 receptor A	-1.424	0.0076	-1.218	0.0364	Plasma Membrane	transmembrane receptor
CXCL2	C-X-C motif chemokine ligand 2	-1.035	0.686	-1.227	0.0341	Extracellular Space	cytokine
CXCL3	C-X-C motif chemokine ligand 3	-1.035	0.686	-1.227	0.0341	Extracellular Space	cytokine
FGFR4	fibroblast growth factor receptor 4	-1.161	0.0215	-1.231	0.0136	Plasma Membrane	kinase
CAMK1D	calcium/calmodulin dependent protein kinase ID	-1.094	0.207	-1.231	0.0441	Cytoplasm	kinase
CD48	CD48 molecule	-1.206	0.0121	-1.24	0.0162	Plasma Membrane	other
KLRC4-KLRK1/KLRK1	killer cell lectin like receptor K1	-1.125	0.0136	-1.257	0.00456	Plasma Membrane	transmembrane receptor
CXCL10	C-X-C motif chemokine ligand 10	-1.32	0.00311	-1.257	0.0235	Extracellular Space	cytokine
VSIR	V-set immunoregulatory receptor	-1.39	0.00669	-1.27	0.0237	Plasma Membrane	other
ROBO2	roundabout guidance receptor 2	-1.343	0.0148	-1.283	0.0217	Plasma Membrane	transmembrane receptor
LEPR	leptin receptor	-1.244	0.0346	-1.292	0.00901	Plasma Membrane	transmembrane receptor
CCL26	C-C motif chemokine ligand 26	-1.253	0.00679	-1.292	0.026	Extracellular Space	cytokine
CHEK1	checkpoint kinase 1	-1.227	0.108	-1.306	0.0478	Nucleus	kinase
HAAO	3-hydroxyanthranilate 3,4-dioxygenase	-1.283	0.00192	-1.31	0.0499	Cytoplasm	enzyme
CAMK2A	calcium/calmodulin dependent protein kinase II alpha	-1.31	0.0376	-1.315	0.0284	Cytoplasm	kinase
FN1	fibronectin 1	-1.444	0.000889	-1.324	0.00679	Extracellular Space	enzyme
MAPK12	mitogen-activated protein kinase 12	-1.279	0.0127	-1.324	0.0326	Cytoplasm	kinase
VWF	von Willebrand factor	-1.301	0.0152	-1.324	0.0451	Extracellular Space	other
EPHA5	EPH receptor A5	-1.404	0.00598	-1.329	0.00502	Plasma Membrane	kinase
VEGFD	vascular endothelial growth factor D	-1.39	0.0417	-1.333	0.0385	Extracellular Space	growth factor
CTSS	cathepsin S	-1.404	0.0272	-1.352	0.00224	Cytoplasm	peptidase
TGFB2	transforming growth factor beta 2	-1.479	0.0151	-1.357	0.032	Extracellular Space	growth factor
ADAMTS1	ADAM metallopeptidase with thrombospondin type 1 motif 1	-1.306	0.028	-1.366	0.00997	Extracellular Space	peptidase
EDA2R	ectodysplasin A2 receptor	-1.288	0.0213	-1.376	0.00586	Plasma Membrane	transmembrane receptor
BGN	biglycan	-1.395	0.0157	-1.39	0.011	Extracellular Space	other
HS6ST1	heparan sulfate 6-O-sulfotransferase 1	-1.261	0.0218	-1.395	0.0316	Plasma Membrane	enzyme
CA7	carbonic anhydrase 7	-1.464	0.00865	-1.395	0.0324	Cytoplasm	enzyme
CCL2	C-C motif chemokine ligand 2	-1.429	0.00347	-1.4	0.0431	Extracellular Space	cytokine
GPNMB	glycoprotein nmb	-1.376	0.00306	-1.404	0.00517	Plasma Membrane	enzyme
CSF1	colony stimulating factor 1	-1.275	0.0198	-1.404	0.0125	Extracellular Space	cytokine
COLEC11	collectin subfamily member 11	-1.385	0.00405	-1.424	0.0268	Extracellular Space	other
IL17D	interleukin 17D	-1.414	0.0016	-1.429	0.0276	Extracellular Space	cytokine
EPS15L1	epidermal growth factor receptor pathway substrate 15 like 1	-1.564	0.14	-1.444	0.0141	Plasma Membrane	other
PSMA2	proteasome 20S subunit alpha 2	-1.329	0.101	-1.449	0.0237	Cytoplasm	peptidase
THBS1	thrombospondin 1	-1.292	0.00723	-1.459	0.000421	Extracellular Space	other
MAPKAPK2	MAPK activated protein kinase 2	-1.338	0.0272	-1.469	0.0144	Nucleus	kinase
NTN4	netrin 4	-1.414	0.00358	-1.474	0.00819	Extracellular Space	other
SEMA3A	semaphorin 3A	-1.206	0.0088	-1.479	0.00782	Extracellular Space	other
LTA	lymphotoxin alpha	-1.38	0.00334	-1.495	0.00296	Extracellular Space	cytokine
NAGK	N-acetylglucosamine kinase	-1.257	0.184	-1.5	0.035	Cytoplasm	kinase
ESR1	estrogen receptor 1	-1.121	0.111	-1.113	0.051	Nucleus	ligand-dependent nuclear receptor
MYC	MYC proto-oncogene, bHLH transcription factor	1.017	0.662	1.141	0.0512	Nucleus	transcription regulator
UBE2L3	ubiquitin conjugating enzyme E2 L3	1.028	0.0572	-1.064	0.0513	Nucleus	enzyme
EHMT2	euchromatic histone lysine methyltransferase 2	-1.223	0.023	-1.244	0.0514	Nucleus	transcription regulator
MDM2	MDM2 proto-oncogene	1.028	0.556	1.361	0.0514	Nucleus	transcription regulator
LRIG3	leucine rich repeats and immunoglobulin like domains 3	-1.464	0.0208	-1.193	0.0515	Extracellular Space	other
INHBA	inhibin subunit beta A	-1.329	0.0145	-1.352	0.0518	Extracellular Space	growth factor
INHBB	inhibin subunit beta B	-1.329	0.0145	-1.352	0.0518	Extracellular Space	growth factor
SIGLEC1	sialic acid binding Ig like lectin 1	-1.297	0.0627	-1.485	0.0518	Plasma Membrane	other
MAPKAPK5	MAPK activated protein kinase 5	-1.223	0.0655	-1.27	0.0521	Cytoplasm	kinase
ANGPTL4	angiopoietin like 4	1.165	0.102	1.181	0.0521	Extracellular Space	other
CTSF	cathepsin F	-1.079	0.306	-1.117	0.0522	Cytoplasm	peptidase
CST2	cystatin SA	1.106	0.0496	1.075	0.0523	Extracellular Space	other
FGF16	fibroblast growth factor 16	-1.039	0.257	-1.133	0.0526	Extracellular Space	growth factor
PRKCZ	protein kinase C zeta	-1.014	0.629	-1.11	0.0532	Cytoplasm	kinase
IFNG	interferon gamma	1.01	0.853	1.061	0.0541	Extracellular Space	cytokine
CDH1	cadherin 1	-1.039	0.257	-1.161	0.0542	Plasma Membrane	other
TNFSF13B	TNF superfamily member 13b	-1.113	0.0289	-1.181	0.0543	Extracellular Space	cytokine
SRC	SRC proto-oncogene, non-receptor tyrosine kinase	-1.11	0.144	-1.283	0.0543	Cytoplasm	kinase
DNAJB1	DnaJ heat shock protein family (Hsp40) member B1	-1.32	0.0738	-1.329	0.0547	Nucleus	transcription regulator
CLU	clusterin	1.157	0.0198	1.153	0.0552	Cytoplasm	other
TEC	tec protein tyrosine kinase	-1.098	0.173	-1.153	0.0552	Cytoplasm	kinase
ANXA6	annexin A6	1.098	0.291	1.197	0.0556	Plasma Membrane	ion channel
PTHLH	parathyroid hormone like hormone	1.288	0.00761	1.21	0.0561	Extracellular Space	other
VEGFC	vascular endothelial growth factor C	-1.068	0.309	-1.064	0.0565	Extracellular Space	growth factor
SNRPF	small nuclear ribonucleoprotein polypeptide F	1.419	0.0265	1.4	0.0569	Nucleus	other
PGK1	phosphoglycerate kinase 1	1.017	0.588	1.218	0.0577	Cytoplasm	kinase
GZMB	granzyme B	-1.404	0.0027	-1.352	0.0594	Cytoplasm	peptidase
SST	somatostatin	1.223	0.0946	1.091	0.0598	Extracellular Space	other
SLAMF7	SLAM family member 7	-1.27	0.0182	-1.075	0.0599	Plasma Membrane	other
ACAN	aggrecan	1.035	0.293	1.165	0.0611	Extracellular Space	other
UBE2I	ubiquitin conjugating enzyme E2 I	-1.244	0.133	-1.169	0.0615	Nucleus	enzyme
FTH1	ferritin heavy chain 1	1.149	0.106	1.288	0.0616	Cytoplasm	enzyme
FTL	ferritin light chain	1.149	0.106	1.288	0.0616	Cytoplasm	enzyme
C2	complement C2	-1.05	0.0385	1.141	0.0628	Extracellular Space	peptidase
IL17F	interleukin 17F	1.113	0.0615	1.125	0.0628	Extracellular Space	cytokine
PLAT	plasminogen activator, tissue type	-1.042	0.143	-1.068	0.0628	Extracellular Space	peptidase
NTRK2	neurotrophic receptor tyrosine kinase 2	-1.061	0.251	-1.068	0.0628	Plasma Membrane	kinase
BRF1	BRF1 RNA polymerase III transcription initiation factor subunit	-1.017	0.349	-1.141	0.0628	Nucleus	transcription regulator
KLK11	kallikrein related peptidase 11	-1.206	0.00544	-1.087	0.063	Extracellular Space	peptidase
CCN2	cellular communication network factor 2	1.061	0.505	1.153	0.0631	Extracellular Space	growth factor
NRG4	neuregulin 4	1.206	0.0088	1.083	0.0634	Extracellular Space	growth factor
NAAA	N-acylethanolamine acid amidase	-1.161	0.0133	1.185	0.0637	Cytoplasm	enzyme
PRKCQ	protein kinase C theta	-1.206	0.0264	-1.125	0.0642	Cytoplasm	kinase
PTGS2	prostaglandin-endoperoxide synthase 2	-1.125	0.0913	-1.586	0.0652	Cytoplasm	enzyme
PSMA1	proteasome 20S subunit alpha 1	-1.057	0.317	-1.157	0.0655	Cytoplasm	peptidase
ESAM	endothelial cell adhesion molecule	-1.057	0.319	1.141	0.0662	Plasma Membrane	other
PRDX5	peroxiredoxin 5	1.121	0.0222	1.094	0.0667	Cytoplasm	enzyme
SH2D1A	SH2 domain containing 1A	-1.021	0.198	-1.094	0.0667	Cytoplasm	other
EFNA4	ephrin A4	-1.079	0.0389	-1.185	0.0678	Plasma Membrane	kinase
RET	ret proto-oncogene	1.157	0.0523	1.053	0.0679	Plasma Membrane	kinase
MSN	moesin	1.197	0.06	1.11	0.0679	Plasma Membrane	other
KPNA2	karyopherin subunit alpha 2	1	1	1.297	0.0679	Nucleus	other
CD63	CD63 molecule	-1.075	0.236	-1.133	0.0692	Plasma Membrane	other
PTPN2	protein tyrosine phosphatase non-receptor type 2	-1.091	0.267	-1.106	0.0693	Cytoplasm	phosphatase
CDNF	cerebral dopamine neurotrophic factor	-1.079	0.178	-1.057	0.07	Other	other
A2M	alpha-2-macroglobulin	-1.218	0.024	-1.177	0.0702	Extracellular Space	transporter
NPPA	natriuretic peptide A	1.161	0.00269	-1.117	0.0716	Extracellular Space	other
CCL25	C-C motif chemokine ligand 25	-1.075	0.201	1.145	0.0733	Extracellular Space	cytokine
ANXA1	annexin A1	1.01	0.89	1.11	0.0733	Plasma Membrane	enzyme
APOL1	apolipoprotein L1	1.315	0.0103	1.165	0.0753	Extracellular Space	transporter
NAPA	NSF attachment protein alpha	-1.343	0.0382	-1.165	0.0753	Cytoplasm	transporter
IL17RB	interleukin 17 receptor B	1.133	0.0526	1.072	0.0755	Plasma Membrane	transmembrane receptor
VTN	vitronectin	1.169	0.13	1.193	0.0755	Extracellular Space	other
GPC2	glypican 2	-1.747	0.119	-1.333	0.0764	Plasma Membrane	other
IL13	interleukin 13	1.495	0.00735	1.197	0.0767	Extracellular Space	cytokine
ICOS	inducible T cell costimulator	-1.27	0.00768	-1.113	0.0782	Plasma Membrane	transmembrane receptor
IL18R1	interleukin 18 receptor 1	1.117	0.0316	1.133	0.079	Plasma Membrane	transmembrane receptor
ALDOA	aldolase, fructose-bisphosphate A	-1.035	0.553	1.227	0.0794	Cytoplasm	enzyme
ITIH4	inter-alpha-trypsin inhibitor heavy chain 4	1.075	0.121	1.181	0.0796	Extracellular Space	other
MMP14	matrix metallopeptidase 14	-1.042	0.559	-1.11	0.0803	Extracellular Space	peptidase
AKR7A2	aldo-keto reductase family 7 member A2	-1.27	0.0557	-1.292	0.0804	Cytoplasm	enzyme
CSK	C-terminal Src kinase	-1.636	0.129	-1.474	0.0813	Cytoplasm	kinase
PKM	pyruvate kinase M1/2	-1.11	0.259	1.121	0.0816	Cytoplasm	kinase
GPD1	glycerol-3-phosphate dehydrogenase 1	1.214	0.039	1.157	0.0844	Cytoplasm	enzyme
SHC1	SHC adaptor protein 1	-1.223	0.0929	-1.189	0.0853	Cytoplasm	other
CSNK2A2	casein kinase 2 alpha 2	-1.094	0.0876	-1.352	0.0859	Cytoplasm	kinase
CSNK2B	casein kinase 2 beta	-1.094	0.0876	-1.352	0.0859	Cytoplasm	kinase
FAM3D	FAM3 metabolism regulating signaling molecule D	1.091	0.0434	1.035	0.0871	Extracellular Space	cytokine
SEMA5A	semaphorin 5A	-1.094	0.126	-1.035	0.0871	Plasma Membrane	transmembrane receptor
C1QBP	complement C1q binding protein	1.039	0.504	1.283	0.0877	Cytoplasm	transcription regulator
HSP90AA1	heat shock protein 90 alpha family class A member 1	-1.014	0.759	1.169	0.0881	Cytoplasm	enzyme
CCL24	C-C motif chemokine ligand 24	1.165	0.00103	1.057	0.0883	Extracellular Space	cytokine
TNNT2	troponin T2, cardiac type	1.094	0.156	1.057	0.0883	Cytoplasm	other
PIANP	PILR alpha associated neural protein	1.094	0.0468	-1.05	0.0887	Plasma Membrane	other
IGFBP7	insulin like growth factor binding protein 7	1.214	0.0322	1.223	0.0893	Extracellular Space	transporter
MAPK14	mitogen-activated protein kinase 14	-1.4	0.0227	-1.449	0.09	Cytoplasm	kinase
KLK6	kallikrein related peptidase 6	1.068	0.309	1.161	0.0904	Extracellular Space	peptidase
TNFRSF9	TNF receptor superfamily member 9	1.072	0.453	1.133	0.0909	Plasma Membrane	transmembrane receptor
RETN	resistin	-1.032	0.547	-1.125	0.0913	Extracellular Space	other
FLRT1	fibronectin leucine rich transmembrane protein 1	1.288	0.012	1.106	0.0915	Plasma Membrane	other
C3	complement C3	-1.028	0.658	1.137	0.0916	Extracellular Space	peptidase
IL6	interleukin 6	1.014	0.564	1.253	0.0919	Extracellular Space	cytokine
COL23A1	collagen type XXIII alpha 1 chain	-1.046	0.404	1.347	0.0927	Plasma Membrane	other
PDCD1LG2	programmed cell death 1 ligand 2	-1.028	0.515	-1.161	0.0953	Plasma Membrane	enzyme
EGFR	epidermal growth factor receptor	1.454	0.0426	1.145	0.0955	Plasma Membrane	kinase
IL4	interleukin 4	1.202	0.0143	1.053	0.0955	Extracellular Space	cytokine
YWHAZ	tyrosine 3-monooxygenase/tryptophan 5-monooxygenase activation protein zeta	1.01	0.859	1.185	0.0962	Cytoplasm	enzyme
ZNRF3	zinc and ring finger 3	1.24	0.0359	1.149	0.0965	Plasma Membrane	enzyme
PRKCI	protein kinase C iota	1.003	0.928	1.352	0.0966	Cytoplasm	kinase
LDHB	lactate dehydrogenase B	-1.003	0.948	1.181	0.0967	Cytoplasm	enzyme
ACY1	aminoacylase 1	-1.301	0.139	-1.244	0.097	Cytoplasm	peptidase
ANP32B	acidic nuclear phosphoprotein 32 family member B	1.039	0.552	-1.083	0.0986	Nucleus	other
F11	coagulation factor XI	-1.449	8.73e-05	-1.153	0.0999	Extracellular Space	peptidase
NCR2	natural cytotoxicity triggering receptor 2	-1.057	0.07	1.193	0.1	Plasma Membrane	transmembrane receptor
CSH1/CSH2	chorionic somatomammotropin hormone 1	-1.035	0.385	1.094	0.101	Extracellular Space	other
CDC42BPB	CDC42 binding protein kinase beta	1.046	0.248	-1.094	0.103	Cytoplasm	kinase
ANGPT4	angiopoietin 4	1.068	0.0342	1.083	0.104	Extracellular Space	growth factor
NOG	noggin	1.206	0.0745	1.072	0.106	Extracellular Space	growth factor
OCIAD1	OCIA domain containing 1	1.113	0.109	1.072	0.106	Cytoplasm	other
CHST2	carbohydrate sulfotransferase 2	1.057	0.37	1.161	0.106	Cytoplasm	enzyme
ADGRE5	adhesion G protein-coupled receptor E5	-1.028	0.596	-1.165	0.106	Plasma Membrane	G-protein coupled receptor
PPA1	inorganic pyrophosphatase 1	1.075	0.115	1.385	0.107	Cytoplasm	enzyme
STIP1	stress induced phosphoprotein 1	-1.021	0.698	1.133	0.107	Cytoplasm	other
IL16	interleukin 16	1.05	0.469	1.053	0.108	Extracellular Space	cytokine
CRP	C-reactive protein	-1.032	0.48	-1.061	0.108	Extracellular Space	other
MMP3	matrix metallopeptidase 3	1.014	0.794	1.061	0.108	Extracellular Space	peptidase
GP1BA	glycoprotein Ib platelet subunit alpha	1.324	0.0254	1.113	0.109	Plasma Membrane	transmembrane receptor
SPHK1	sphingosine kinase 1	-1.014	0.884	1.27	0.11	Cytoplasm	kinase
ASGR1	asialoglycoprotein receptor 1	1.244	0.0374	1.149	0.111	Plasma Membrane	transmembrane receptor
IL7R	interleukin 7 receptor	1.129	0.00727	1.05	0.111	Plasma Membrane	transmembrane receptor
CA13	carbonic anhydrase 13	-1.117	0.0838	1.165	0.111	Cytoplasm	enzyme
LRP8	LDL receptor related protein 8	1.306	0.0108	1.185	0.113	Plasma Membrane	transmembrane receptor
GOT1	glutamic-oxaloacetic transaminase 1	1.039	0.647	1.189	0.113	Cytoplasm	enzyme
FGF2	fibroblast growth factor 2	-1.087	0.331	-1.173	0.114	Extracellular Space	growth factor
IL10RB	interleukin 10 receptor subunit beta	1.343	0.0195	1.129	0.115	Plasma Membrane	transmembrane receptor
CNDP1	carnosine dipeptidase 1	1.173	0.0626	1.083	0.115	Cytoplasm	peptidase
CD27	CD27 molecule	1.21	0.0377	1.039	0.116	Plasma Membrane	transmembrane receptor
CCL18	C-C motif chemokine ligand 18	1.039	0.355	1.039	0.116	Extracellular Space	cytokine
MIA	MIA SH3 domain containing	1.014	0.809	1.039	0.116	Extracellular Space	other
GCG	glucagon	-1.025	0.0887	-1.057	0.117	Plasma Membrane	other
MRC2	mannose receptor C type 2	-1.181	0.0468	-1.253	0.118	Plasma Membrane	transmembrane receptor
SCGB2A1	secretoglobin family 2A member 1	-1.014	0.812	1.113	0.118	Extracellular Space	other
GDF5	growth differentiation factor 5	1.021	0.772	1.173	0.119	Extracellular Space	growth factor
JAM3	junctional adhesion molecule 3	1.072	0.0871	-1.072	0.12	Plasma Membrane	other
MMP2	matrix metallopeptidase 2	-1.231	0.302	-1.235	0.12	Extracellular Space	peptidase
HRG	histidine rich glycoprotein	1.21	0.00557	1.068	0.121	Extracellular Space	other
TYMS	thymidylate synthetase	-1.434	0.0217	-1.125	0.121	Nucleus	enzyme
PSMA6	proteasome 20S subunit alpha 6	1.113	0.00924	1.046	0.122	Cytoplasm	peptidase
PTH	parathyroid hormone	1.014	0.635	1.046	0.122	Extracellular Space	other
IL2RA	interleukin 2 receptor subunit alpha	-1.177	0.00761	-1.098	0.123	Plasma Membrane	transmembrane receptor
PES1	pescadillo ribosomal biogenesis factor 1	1.329	0.0213	1.129	0.124	Nucleus	other
LCN2	lipocalin 2	-1.053	0.625	-1.231	0.124	Extracellular Space	transporter
LGALS9	galectin 9	1.072	0.12	-1.091	0.126	Plasma Membrane	other
IL13RA1	interleukin 13 receptor subunit alpha 1	1.091	0.131	1.091	0.126	Plasma Membrane	transmembrane receptor
TNFRSF1B	TNF receptor superfamily member 1B	1.053	0.221	-1.098	0.126	Plasma Membrane	transmembrane receptor
CCL7	C-C motif chemokine ligand 7	1.014	0.698	1.098	0.126	Extracellular Space	cytokine
ULBP1	UL16 binding protein 1	1.376	0.015	1.057	0.127	Plasma Membrane	transmembrane receptor
ENO2	enolase 2	1.098	0.0519	-1.057	0.127	Cytoplasm	enzyme
EFNA5	ephrin A5	-1.206	0.0167	-1.113	0.129	Plasma Membrane	kinase
IL20	interleukin 20	-1.064	0.142	1.181	0.13	Extracellular Space	cytokine
DKK3	dickkopf WNT signaling pathway inhibitor 3	1.046	0.572	1.083	0.13	Extracellular Space	cytokine
RPS27A	ribosomal protein S27a	-1.007	0.844	1.169	0.13	Cytoplasm	other
DLL1	delta like canonical Notch ligand 1	1.24	0.0691	1.169	0.133	Plasma Membrane	enzyme
OLFM4	olfactomedin 4	-1.007	0.838	1.177	0.133	Extracellular Space	other
LGALS2	galectin 2	-1.141	0.138	-1.125	0.135	Cytoplasm	other
HNRNPA2B1	heterogeneous nuclear ribonucleoprotein A2/B1	1.075	0.263	1.206	0.135	Nucleus	other
IL22	interleukin 22	1.061	0.0874	1.046	0.137	Extracellular Space	cytokine
DCTN2	dynactin subunit 2	-1.061	0.519	1.161	0.137	Cytoplasm	other
FLT3LG	fms related receptor tyrosine kinase 3 ligand	1.343	0.0231	1.106	0.138	Extracellular Space	cytokine
BCL2A1	BCL2 related protein A1	-1.057	0.319	1.091	0.139	Cytoplasm	other
GPT	glutamic--pyruvic transaminase	-1.021	0.691	1.117	0.139	Cytoplasm	enzyme
HNRNPAB	heterogeneous nuclear ribonucleoprotein A/B	1.007	0.86	1.153	0.139	Nucleus	enzyme
LRPAP1	LDL receptor related protein associated protein 1	-1.214	0.0604	-1.137	0.142	Plasma Membrane	other
KAT6A	lysine acetyltransferase 6A	1.424	0.0384	1.153	0.143	Nucleus	enzyme
FAM107A	family with sequence similarity 107 member A	1.149	0.0433	1.113	0.143	Nucleus	other
IL18BP	interleukin 18 binding protein	1.098	0.194	1.042	0.143	Extracellular Space	other
SSRP1	structure specific recognition protein 1	1.385	0.0111	-1.324	0.145	Nucleus	transcription regulator
MAPK13	mitogen-activated protein kinase 13	1.177	0.00226	1.025	0.145	Cytoplasm	kinase
CCNC	cyclin C	1.098	0.0955	1.083	0.145	Nucleus	other
CDK8	cyclin dependent kinase 8	1.098	0.0955	1.083	0.145	Nucleus	kinase
HIBADH	3-hydroxyisobutyrate dehydrogenase	1.032	0.403	1.025	0.145	Cytoplasm	enzyme
TPM4	tropomyosin 4	-1.121	0.0548	1.091	0.147	Cytoplasm	other
MAPT	microtubule associated protein tau	1.025	0.732	-1.361	0.147	Plasma Membrane	other
CD47	CD47 molecule	1.283	0.000771	1.11	0.148	Plasma Membrane	transmembrane receptor
ARTN	artemin	-1.003	0.91	-1.102	0.148	Extracellular Space	growth factor
FAM107B	family with sequence similarity 107 member B	-1.05	0.0474	-1.075	0.15	Other	other
P4HB	prolyl 4-hydroxylase subunit beta	-1.279	0.0217	-1.244	0.15	Cytoplasm	enzyme
IL1RN	interleukin 1 receptor antagonist	1.145	0.0648	1.113	0.15	Extracellular Space	cytokine
GDF11	growth differentiation factor 11	-1.079	0.125	1.117	0.15	Extracellular Space	growth factor
MSTN	myostatin	-1.079	0.125	1.117	0.15	Extracellular Space	growth factor
PPIA	peptidylprolyl isomerase A	1.098	0.394	1.223	0.151	Cytoplasm	enzyme
CHI3L1	chitinase 3 like 1	1.169	0.0197	1.057	0.152	Extracellular Space	enzyme
OAS1	2'-5'-oligoadenylate synthetase 1	1.784	0.118	1.283	0.153	Cytoplasm	enzyme
ADAMTS5	ADAM metallopeptidase with thrombospondin type 1 motif 5	1.087	0.198	1.064	0.153	Extracellular Space	peptidase
PPIE	peptidylprolyl isomerase E	-1.464	0.000825	-1.324	0.154	Nucleus	enzyme
IL22RA1	interleukin 22 receptor subunit alpha 1	1.102	0.043	-1.129	0.155	Plasma Membrane	transmembrane receptor
APOA1	apolipoprotein A1	-1.202	0.0184	-1.053	0.155	Extracellular Space	transporter
IGF2R	insulin like growth factor 2 receptor	-1.248	0.0378	-1.106	0.155	Plasma Membrane	transmembrane receptor
TXNDC12	thioredoxin domain containing 12	-1.025	0.145	1.141	0.155	Cytoplasm	enzyme
EIF4A3	eukaryotic translation initiation factor 4A3	1.157	0.521	1.141	0.155	Nucleus	enzyme
CSF3	colony stimulating factor 3	-1.003	0.895	1.113	0.155	Extracellular Space	cytokine
RBM39	RNA binding motif protein 39	-1.434	0.11	-1.185	0.156	Nucleus	transcription regulator
IL1RAPL2	interleukin 1 receptor accessory protein like 2	1.11	0.176	1.094	0.156	Plasma Membrane	transmembrane receptor
ULBP3	UL16 binding protein 3	-1.042	0.298	-1.075	0.156	Plasma Membrane	transmembrane receptor
ITGAV	integrin subunit alpha V	-1.028	0.718	1.075	0.156	Plasma Membrane	transmembrane receptor
ITGB5	integrin subunit beta 5	-1.028	0.718	1.075	0.156	Plasma Membrane	other
ACE2	angiotensin converting enzyme 2	1.137	0.00363	1.072	0.158	Plasma Membrane	peptidase
MMP10	matrix metallopeptidase 10	1.113	0.025	-1.039	0.159	Extracellular Space	peptidase
TKT	transketolase	-1.035	0.473	1.169	0.16	Cytoplasm	enzyme
OLR1	oxidized low density lipoprotein receptor 1	-1.061	0.117	1.275	0.161	Plasma Membrane	transmembrane receptor
DSC2	desmocollin 2	1.068	0.231	1.064	0.161	Plasma Membrane	other
MST1R	macrophage stimulating 1 receptor	1	1	-1.032	0.161	Plasma Membrane	kinase
BOC	BOC cell adhesion associated, oncogene regulated	-2.189	0.058	-1.602	0.164	Plasma Membrane	other
TNFSF11	TNF superfamily member 11	1.189	0.0651	1.125	0.164	Extracellular Space	cytokine
YES1	YES proto-oncogene 1, Src family tyrosine kinase	1.087	0.0877	-1.189	0.164	Cytoplasm	kinase
IMPDH2	inosine monophosphate dehydrogenase 2	-1.087	0.241	1.094	0.164	Cytoplasm	enzyme
SFN	stratifin	-1.079	0.303	1.153	0.166	Cytoplasm	other
HSP90AB1	heat shock protein 90 alpha family class B member 1	-1.014	0.764	1.169	0.167	Cytoplasm	enzyme
CNTFR	ciliary neurotrophic factor receptor	1.098	0.161	1.137	0.168	Plasma Membrane	transmembrane receptor
NTF3	neurotrophin 3	-1.202	0.423	-1.301	0.168	Extracellular Space	growth factor
PIK3CG	phosphatidylinositol-4,5-bisphosphate 3-kinase catalytic subunit gamma	1.301	0.00173	1.133	0.169	Cytoplasm	kinase
LCK	LCK proto-oncogene, Src family tyrosine kinase	1.121	0.0117	1.068	0.169	Cytoplasm	kinase
PRTN3	proteinase 3	-1.352	0.0161	-1.141	0.169	Extracellular Space	peptidase
FGF17	fibroblast growth factor 17	-1.098	0.31	-1.125	0.169	Extracellular Space	growth factor
EPOR	erythropoietin receptor	1.046	0.00587	1.057	0.17	Plasma Membrane	transmembrane receptor
SPARCL1	SPARC like 1	1.057	0.2	1.072	0.17	Extracellular Space	other
PPP3CA	protein phosphatase 3 catalytic subunit alpha	-1.439	0.0685	-1.292	0.171	Cytoplasm	phosphatase
PPP3R1	protein phosphatase 3 regulatory subunit B, alpha	-1.439	0.0685	-1.292	0.171	Cytoplasm	phosphatase
CD177	CD177 molecule	1.025	0.406	1.102	0.171	Cytoplasm	other
LBP	lipopolysaccharide binding protein	-1.275	0.0374	-1.419	0.172	Plasma Membrane	transporter
CX3CL1	C-X3-C motif chemokine ligand 1	1.185	0.081	1.169	0.176	Extracellular Space	cytokine
IL12RB1	interleukin 12 receptor subunit beta 1	1.133	0.0295	1.079	0.178	Plasma Membrane	transmembrane receptor
CHST15	carbohydrate sulfotransferase 15	-1.625	0.0548	-1.395	0.178	Plasma Membrane	enzyme
TNFRSF13B	TNF receptor superfamily member 13B	1.017	0.618	-1.106	0.18	Plasma Membrane	transmembrane receptor
IL17B	interleukin 17B	-1.424	0.0438	-1.173	0.181	Extracellular Space	cytokine
PSME3	proteasome activator subunit 3	-1.046	0.238	1.098	0.183	Cytoplasm	peptidase
SET	SET nuclear proto-oncogene	-1.053	0.0532	-1.153	0.184	Nucleus	phosphatase
PLA2G2A	phospholipase A2 group IIA	1.357	0.0213	1.102	0.186	Cytoplasm	enzyme
PTPN1	protein tyrosine phosphatase non-receptor type 1	1.053	0.287	1.121	0.186	Cytoplasm	phosphatase
C1QA	complement C1q A chain	1.021	0.686	1.117	0.186	Extracellular Space	other
C1QB	complement C1q B chain	1.021	0.686	1.117	0.186	Extracellular Space	other
C1QC	complement C1q C chain	1.021	0.686	1.117	0.186	Extracellular Space	other
CXCL16	C-X-C motif chemokine ligand 16	1.409	0.0222	1.121	0.188	Extracellular Space	cytokine
PTEN	phosphatase and tensin homolog	-1.464	0.0366	-1.279	0.188	Cytoplasm	phosphatase
ARSB	arylsulfatase B	1.102	0.0583	1.083	0.188	Cytoplasm	enzyme
CFC1/CFC1B	cripto, FRL-1, cryptic family 1	1.235	0.0251	1.035	0.189	Extracellular Space	other
CDK1	cyclin dependent kinase 1	-1.193	0.117	-1.214	0.189	Nucleus	kinase
CLEC4M	C-type lectin domain family 4 member M	1.068	0.316	1.169	0.191	Plasma Membrane	other
PCSK7	proprotein convertase subtilisin/kexin type 7	1.153	0.00296	1.05	0.192	Cytoplasm	peptidase
PRKCA	protein kinase C alpha	-1.352	0.0394	-1.137	0.192	Cytoplasm	kinase
RBP4	retinol binding protein 4	1.157	0.0523	1.072	0.192	Extracellular Space	other
CXCL5	C-X-C motif chemokine ligand 5	-1.072	0.0755	-1.05	0.192	Extracellular Space	cytokine
OPCML	opioid binding protein/cell adhesion molecule like	1.24	0.0148	1.113	0.193	Plasma Membrane	other
LY86	lymphocyte antigen 86	-1.003	0.93	1.117	0.193	Plasma Membrane	other
IDS	iduronate 2-sulfatase	-1.177	0.0198	-1.091	0.194	Cytoplasm	enzyme
ALCAM	activated leukocyte cell adhesion molecule	-1.169	0.0532	1.24	0.198	Plasma Membrane	other
MAPK1	mitogen-activated protein kinase 1	-1.292	0.0593	-1.214	0.198	Cytoplasm	kinase
ICOSLG/LOC102723996	inducible T cell costimulator ligand	-1.035	0.461	1.068	0.199	Plasma Membrane	other
ANK2	ankyrin 2	1.376	0.00235	1.098	0.2	Plasma Membrane	other
IL36B	interleukin 36 beta	1.202	0.021	1.061	0.2	Extracellular Space	cytokine
CHGA	chromogranin A	1.129	0.0862	-1.057	0.2	Cytoplasm	other
C1R	complement C1r	-1.218	0.484	1.51	0.2	Extracellular Space	peptidase
FAP	fibroblast activation protein alpha	1.235	0.00665	1.117	0.201	Cytoplasm	peptidase
FGF23	fibroblast growth factor 23	-1.007	0.873	1.117	0.201	Extracellular Space	growth factor
CCL27	C-C motif chemokine ligand 27	1.165	0.0611	1.106	0.203	Other	other
ASAH2	N-acylsphingosine amidohydrolase 2	1.338	0.0316	1.11	0.204	Cytoplasm	enzyme
PAK5	p21 (RAC1) activated kinase 5	1.231	0.0173	1.102	0.204	Nucleus	kinase
BCAR3	BCAR3 adaptor protein, NSP family member	-1.185	0.0732	-1.053	0.204	Cytoplasm	other
PRSS3	serine protease 3	1.079	0.146	1.072	0.204	Extracellular Space	peptidase
PSME1	proteasome activator subunit 1	-1.189	0.348	-1.39	0.204	Cytoplasm	other
GDI2	GDP dissociation inhibitor 2	-1.087	0.118	1.061	0.207	Cytoplasm	other
KEAP1	kelch like ECH associated protein 1	1.113	0.14	1.091	0.207	Cytoplasm	transcription regulator
H2AW	H2A.W histone	-1.113	0.311	-1.173	0.207	Nucleus	other
SAA1	serum amyloid A1	-1.087	0.48	-1.275	0.207	Extracellular Space	transporter
H2BC21	H2B clustered histone 21	-1.324	0.095	-1.347	0.208	Nucleus	other
N6AMT1	N-6 adenine-specific DNA methyltransferase 1	-1.185	0.165	-1.094	0.209	Cytoplasm	enzyme
FSTL1	follistatin like 1	-1.189	0.184	1.079	0.21	Extracellular Space	other
DLL4	delta like canonical Notch ligand 4	1.061	0.213	-1.068	0.21	Extracellular Space	other
LRRTM3	leucine rich repeat transmembrane neuronal 3	-1.288	0.174	-1.333	0.211	Plasma Membrane	other
PYY	peptide YY	-1.479	0.109	-1.347	0.214	Extracellular Space	other
CTLA4	cytotoxic T-lymphocyte associated protein 4	-1.283	0.189	1.206	0.214	Plasma Membrane	transmembrane receptor
KYNU	kynureninase	-1.189	0.00398	-1.125	0.215	Cytoplasm	enzyme
PDGFRB	platelet derived growth factor receptor beta	1.169	0.0647	1.075	0.215	Plasma Membrane	kinase
GCKR	glucokinase regulator	1.21	0.0342	1.057	0.216	Nucleus	other
MDK	midkine	1.125	0.106	1.098	0.216	Extracellular Space	growth factor
CCL28	C-C motif chemokine ligand 28	1.068	0.221	1.057	0.216	Extracellular Space	cytokine
TIMP1	TIMP metallopeptidase inhibitor 1	1.039	0.409	1.125	0.216	Extracellular Space	cytokine
LSAMP	limbic system associated membrane protein	-1.279	0.0172	-1.106	0.217	Plasma Membrane	other
FLRT3	fibronectin leucine rich transmembrane protein 3	-1.113	0.051	-1.091	0.217	Plasma Membrane	other
GFRA3	GDNF family receptor alpha 3	1.064	0.13	-1.083	0.219	Plasma Membrane	transmembrane receptor
ERP29	endoplasmic reticulum protein 29	-1.046	0.46	1.133	0.22	Cytoplasm	transporter
CASP10	caspase 10	-1.014	0.735	1.121	0.221	Cytoplasm	peptidase
FCN2	ficolin 2	1.01	0.776	-1.053	0.221	Extracellular Space	other
YWHAQ	tyrosine 3-monooxygenase/tryptophan 5-monooxygenase activation protein theta	1.218	0.0483	1.098	0.224	Cytoplasm	other
F7	coagulation factor VII	1.181	0.0857	1.098	0.224	Plasma Membrane	peptidase
MAP2K1	mitogen-activated protein kinase kinase 1	-1.189	0.0871	-1.117	0.224	Cytoplasm	kinase
CTSC	cathepsin C	1.05	0.241	1.079	0.224	Cytoplasm	peptidase
CD80	CD80 molecule	1.161	0.0314	1.068	0.226	Plasma Membrane	transmembrane receptor
PLA2G2E	phospholipase A2 group IIE	1.087	0.355	1.094	0.226	Extracellular Space	enzyme
FGG	fibrinogen gamma chain	1.003	0.954	1.094	0.226	Extracellular Space	other
KLK13	kallikrein related peptidase 13	-1.292	0.026	-1.113	0.228	Extracellular Space	peptidase
DDX19B	DEAD-box helicase 19B	-1.141	0.0973	-1.133	0.229	Nucleus	enzyme
NID1	nidogen 1	-1.11	0.195	1.297	0.23	Extracellular Space	other
PRKCB	protein kinase C beta	-1.31	0.00554	-1.161	0.231	Cytoplasm	kinase
GDF2	growth differentiation factor 2	1.098	0.0745	-1.068	0.231	Extracellular Space	growth factor
IRF1	interferon regulatory factor 1	1.197	0.146	1.177	0.231	Nucleus	transcription regulator
SOD3	superoxide dismutase 3	1.057	0.219	1.068	0.231	Extracellular Space	enzyme
HGFAC	HGF activator	-1.053	0.439	1.177	0.231	Extracellular Space	peptidase
CAST	calpastatin	1.025	0.644	1.113	0.231	Cytoplasm	peptidase
TNF	tumor necrosis factor	1.075	0.0198	1.042	0.232	Extracellular Space	cytokine
IGF1	insulin like growth factor 1	1.371	0.0212	1.153	0.236	Extracellular Space	growth factor
APCS	amyloid P component, serum	1.292	0.0491	1.145	0.237	Extracellular Space	other
TNFRSF6B	TNF receptor superfamily member 6b	1.173	0.00932	1.032	0.237	Plasma Membrane	transmembrane receptor
PDE2A	phosphodiesterase 2A	1.098	0.147	1.133	0.237	Cytoplasm	enzyme
IL17RC	interleukin 17 receptor C	1.042	0.364	1.064	0.237	Plasma Membrane	transmembrane receptor
SNAP25	synaptosome associated protein 25	1.057	0.152	-1.091	0.238	Plasma Membrane	transporter
NMT1	N-myristoyltransferase 1	-1.039	0.416	-1.181	0.238	Cytoplasm	enzyme
LY96	lymphocyte antigen 96	-1.039	0.523	-1.042	0.238	Plasma Membrane	transmembrane receptor
TLR4	toll like receptor 4	-1.039	0.523	-1.042	0.238	Plasma Membrane	transmembrane receptor
IGFBP4	insulin like growth factor binding protein 4	-1.165	0.185	1.261	0.239	Extracellular Space	other
CNTN4	contactin 4	1.218	0.00881	1.083	0.24	Plasma Membrane	enzyme
SERPINF1	serpin family F member 1	1.053	0.0955	1.083	0.24	Extracellular Space	other
BST1	bone marrow stromal cell antigen 1	-1.014	0.948	1.395	0.24	Plasma Membrane	enzyme
LIN7B	lin-7 homolog B, crumbs cell polarity complex component	-1.125	0.0422	-1.05	0.241	Cytoplasm	other
CA10	carbonic anhydrase 10	1.153	0.067	1.072	0.242	Other	enzyme
USP25	ubiquitin specific peptidase 25	1.357	0.0171	1.102	0.243	Cytoplasm	peptidase
TPO	thyroid peroxidase	1.343	0.021	1.137	0.243	Plasma Membrane	enzyme
HJV	hemojuvelin BMP co-receptor	1.169	0.000493	1.039	0.243	Plasma Membrane	transmembrane receptor
NXPH1	neurexophilin 1	-1.01	0.851	-1.083	0.243	Extracellular Space	other
LRP1B	LDL receptor related protein 1B	1.206	0.0507	1.129	0.245	Plasma Membrane	transmembrane receptor
CA9	carbonic anhydrase 9	1.185	0.0637	1.068	0.246	Nucleus	enzyme
CCN3	cellular communication network factor 3	1.173	0.0324	1.046	0.248	Extracellular Space	growth factor
YWHAB	tyrosine 3-monooxygenase/tryptophan 5-monooxygenase activation protein beta	-1.153	0.0213	-1.046	0.248	Cytoplasm	other
YWHAE	tyrosine 3-monooxygenase/tryptophan 5-monooxygenase activation protein epsilon	-1.153	0.0213	-1.046	0.248	Cytoplasm	other
YWHAG	tyrosine 3-monooxygenase/tryptophan 5-monooxygenase activation protein gamma	-1.153	0.0213	-1.046	0.248	Cytoplasm	other
YWHAH	tyrosine 3-monooxygenase/tryptophan 5-monooxygenase activation protein eta	-1.153	0.0213	-1.046	0.248	Cytoplasm	transcription regulator
PAPPA	pappalysin 1	-1.125	0.0794	-1.429	0.248	Extracellular Space	peptidase
CTSG	cathepsin G	1.05	0.186	-1.083	0.249	Cytoplasm	peptidase
FETUB	fetuin B	-1.035	0.607	-1.053	0.253	Extracellular Space	other
DUSP3	dual specificity phosphatase 3	-1.31	0.0304	-1.21	0.254	Cytoplasm	phosphatase
UCHL1	ubiquitin C-terminal hydrolase L1	1.357	0.027	1.173	0.255	Cytoplasm	peptidase
IL27RA	interleukin 27 receptor subunit alpha	1.053	0.448	1.042	0.256	Plasma Membrane	transmembrane receptor
CLEC11A	C-type lectin domain containing 11A	-1.025	0.296	-1.028	0.257	Extracellular Space	growth factor
SMPDL3A	sphingomyelin phosphodiesterase acid like 3A	1.218	0.0796	1.121	0.258	Extracellular Space	enzyme
PDGFA	platelet derived growth factor subunit A	1.113	0.118	1.05	0.258	Extracellular Space	growth factor
CKAP2	cytoskeleton associated protein 2	1.014	0.788	1.161	0.259	Cytoplasm	other
KIRREL3	kirre like nephrin family adhesion molecule 3	-1.266	0.0628	1.161	0.26	Extracellular Space	other
CD22	CD22 molecule	1.24	0.0187	1.091	0.262	Plasma Membrane	transmembrane receptor
H3C1	H3 clustered histone 1	-1.424	0.0493	-1.091	0.262	Nucleus	other
ULBP2	UL16 binding protein 2	1.007	0.764	1.113	0.263	Plasma Membrane	transmembrane receptor
FGFR2	fibroblast growth factor receptor 2	1.042	0.063	-1.091	0.264	Plasma Membrane	kinase
ARSA	arylsulfatase A	-1.003	0.925	1.072	0.265	Cytoplasm	enzyme
FUT5	fucosyltransferase 5	-1.485	0.113	-1.31	0.266	Cytoplasm	enzyme
LGALS7/LGALS7B	galectin 7	1.057	0.319	1.094	0.266	Extracellular Space	other
PRDX6	peroxiredoxin 6	-1.017	0.725	1.157	0.266	Cytoplasm	enzyme
AIMP1	aminoacyl tRNA synthetase complex interacting multifunctional protein 1	1.169	0.191	1.102	0.267	Extracellular Space	cytokine
EIF5A	eukaryotic translation initiation factor 5A	1.102	0.271	1.098	0.267	Cytoplasm	translation regulator
SELL	selectin L	1.113	0.0438	1.087	0.268	Plasma Membrane	transmembrane receptor
UBE2G2	ubiquitin conjugating enzyme E2 G2	1.141	0.0794	1.125	0.268	Cytoplasm	enzyme
GRAP2	GRB2 related adaptor protein 2	1.098	0.0174	-1.039	0.27	Cytoplasm	other
AGRP	agouti related neuropeptide	1.068	0.0342	1.039	0.27	Extracellular Space	other
HGF	hepatocyte growth factor	1.039	0.116	1.079	0.27	Extracellular Space	growth factor
TGFBR3	transforming growth factor beta receptor 3	-1.091	0.155	-1.094	0.271	Plasma Membrane	kinase
FCRL3	Fc receptor like 3	1.165	0.048	1.042	0.272	Plasma Membrane	other
LUM	lumican	1.042	0.0136	1.021	0.272	Extracellular Space	other
KLK3	kallikrein related peptidase 3	-1.05	0.278	-1.064	0.272	Extracellular Space	peptidase
PDIA3	protein disulfide isomerase family A member 3	1.075	0.416	1.261	0.272	Cytoplasm	peptidase
MASP1	MBL associated serine protease 1	1.261	0.0267	1.098	0.273	Extracellular Space	peptidase
FER	FER tyrosine kinase	-2.035	0.083	-1.63	0.273	Cytoplasm	kinase
IL10RA	interleukin 10 receptor subunit alpha	1.05	0.258	1.098	0.273	Plasma Membrane	transmembrane receptor
ADAM12	ADAM metallopeptidase domain 12	1.021	0.423	1.072	0.273	Plasma Membrane	peptidase
CCL17	C-C motif chemokine ligand 17	1.061	0.169	1.064	0.275	Extracellular Space	cytokine
MICOS10-NBL1/NBL1	NBL1, DAN family BMP antagonist	1.266	0.0156	1.091	0.279	Nucleus	other
SPINT1	serine peptidase inhibitor, Kunitz type 1	1.227	0.0116	1.075	0.28	Extracellular Space	other
THPO	thrombopoietin	-1.153	0.283	-1.395	0.282	Extracellular Space	cytokine
BIRC5	baculoviral IAP repeat containing 5	1.083	0.145	-1.042	0.283	Cytoplasm	other
ACP1	acid phosphatase 1	-1.248	0.0391	-1.153	0.284	Cytoplasm	phosphatase
KLK12	kallikrein related peptidase 12	1.218	0.0618	1.125	0.285	Extracellular Space	peptidase
FYN	FYN proto-oncogene, Src family tyrosine kinase	-1.083	0.384	-1.068	0.285	Plasma Membrane	kinase
AMH	anti-Mullerian hormone	-1.057	0.502	1.106	0.285	Extracellular Space	growth factor
TNFRSF10A	TNF receptor superfamily member 10a	1.333	0.0059	1.094	0.288	Plasma Membrane	transmembrane receptor
TP53	tumor protein p53	1.189	0.13	1.173	0.29	Nucleus	transcription regulator
NOTCH3	notch receptor 3	1.181	0.0136	-1.035	0.293	Plasma Membrane	transcription regulator
SELP	selectin P	-1.329	0.0498	-1.133	0.293	Plasma Membrane	transmembrane receptor
SHBG	sex hormone binding globulin	1.079	0.0896	1.014	0.293	Extracellular Space	other
EIF4G2	eukaryotic translation initiation factor 4 gamma 2	-1.189	0.0991	1.064	0.293	Cytoplasm	translation regulator
NID2	nidogen 2	-1.05	0.111	1.007	0.293	Extracellular Space	other
CD4	CD4 molecule	1.039	0.364	-1.021	0.293	Plasma Membrane	transmembrane receptor
MAP3K7	mitogen-activated protein kinase kinase kinase 7	1.161	0.0449	1.061	0.294	Cytoplasm	kinase
TAB1	TGF-beta activated kinase 1 (MAP3K7) binding protein 1	1.161	0.0449	1.061	0.294	Cytoplasm	enzyme
TPM2	tropomyosin 2	1.094	0.178	1.079	0.294	Extracellular Space	other
TACSTD2	tumor associated calcium signal transducer 2	1.021	0.641	1.347	0.294	Plasma Membrane	other
LMNB1	lamin B1	1.153	0.0279	1.064	0.295	Nucleus	other
CD274	CD274 molecule	1.007	0.889	1.125	0.295	Plasma Membrane	enzyme
S100A9	S100 calcium binding protein A9	1.028	0.629	1.057	0.296	Cytoplasm	other
PAFAH1B2	platelet activating factor acetylhydrolase 1b catalytic subunit 2	-1.129	0.165	-1.042	0.298	Cytoplasm	enzyme
GZMH	granzyme H	1.145	0.139	1.079	0.299	Cytoplasm	peptidase
SELE	selectin E	1.371	0.0184	1.075	0.3	Plasma Membrane	transmembrane receptor
SOD2	superoxide dismutase 2	1.306	0.0329	1.202	0.3	Cytoplasm	enzyme
PAK3	p21 (RAC1) activated kinase 3	1.007	0.915	1.064	0.301	Cytoplasm	kinase
PGF	placental growth factor	1.173	0.000944	1.087	0.304	Extracellular Space	growth factor
DSC3	desmocollin 3	-1.087	0.0877	1.028	0.304	Plasma Membrane	other
IBSP	integrin binding sialoprotein	1.087	0.0877	1.028	0.304	Extracellular Space	other
FLT3	fms related receptor tyrosine kinase 3	1.003	0.958	-1.149	0.304	Plasma Membrane	kinase
SPHK2	sphingosine kinase 2	1	1	-1.028	0.304	Cytoplasm	kinase
UFC1	ubiquitin-fold modifier conjugating enzyme 1	-1.275	0.0516	1.197	0.305	Cytoplasm	enzyme
PROC	protein C, inactivator of coagulation factors Va and VIIIa	1.24	0.00516	1.039	0.306	Extracellular Space	peptidase
LEP	leptin	-1.028	0.375	-1.039	0.306	Extracellular Space	growth factor
ENTPD1	ectonucleoside triphosphate diphosphohydrolase 1	1.361	0.0111	1.102	0.307	Plasma Membrane	enzyme
BGLAP	bone gamma-carboxyglutamate protein	1.257	0.0113	1.083	0.309	Extracellular Space	other
LTBR	lymphotoxin beta receptor	1.297	0.0514	1.145	0.309	Plasma Membrane	transmembrane receptor
PA2G4	proliferation-associated 2G4	1.145	0.12	1.068	0.309	Nucleus	transcription regulator
DCTPP1	dCTP pyrophosphatase 1	-1.253	0.0582	-1.218	0.31	Cytoplasm	enzyme
TNFAIP6	TNF alpha induced protein 6	-1.288	0.206	-1.129	0.31	Extracellular Space	other
ANXA2	annexin A2	-1.042	0.353	1.153	0.31	Plasma Membrane	other
IGHA1	immunoglobulin heavy constant alpha 1	1.197	0.0403	1.053	0.312	Extracellular Space	other
IGHA2	immunoglobulin heavy constant alpha 2 (A2m marker)	1.197	0.0403	1.053	0.312	Extracellular Space	other
LYVE1	lymphatic vessel endothelial hyaluronan receptor 1	1.133	0.0565	1.053	0.312	Plasma Membrane	transmembrane receptor
IL15RA	interleukin 15 receptor subunit alpha	-1.064	0.13	1.032	0.312	Plasma Membrane	transmembrane receptor
DIABLO	diablo IAP-binding mitochondrial protein	-1.102	0.148	1.01	0.312	Cytoplasm	other
DSCAM	DS cell adhesion molecule	1.424	0.00948	1.091	0.313	Plasma Membrane	other
KLK14	kallikrein related peptidase 14	1.266	0.027	1.173	0.313	Extracellular Space	peptidase
AFP	alpha fetoprotein	1.003	0.771	1.113	0.315	Extracellular Space	transporter
CA4	carbonic anhydrase 4	1.404	0.0204	1.133	0.317	Plasma Membrane	enzyme
NLGN4X	neuroligin 4 X-linked	1.253	0.0123	1.057	0.317	Plasma Membrane	enzyme
ANGPT1	angiopoietin 1	-1.014	0.106	-1.057	0.319	Extracellular Space	growth factor
GAS1	growth arrest specific 1	1.177	0.0265	1.075	0.32	Plasma Membrane	other
PRLR	prolactin receptor	1.315	0.0194	1.102	0.321	Plasma Membrane	transmembrane receptor
C7	complement C7	1.315	0.0342	1.106	0.322	Extracellular Space	other
WNK3	WNK lysine deficient protein kinase 3	-1.141	0.33	-1.121	0.322	Plasma Membrane	kinase
NTRK3	neurotrophic receptor tyrosine kinase 3	1.173	0.0626	1.05	0.323	Plasma Membrane	kinase
CCN6	cellular communication network factor 6	1.117	0.18	1.083	0.323	Extracellular Space	growth factor
SOST	sclerostin	1.185	0.0718	1.061	0.325	Extracellular Space	other
PRSS27	serine protease 27	1.206	0.0295	1.091	0.327	Extracellular Space	peptidase
WIF1	WNT inhibitory factor 1	1.283	0.0299	1.094	0.328	Extracellular Space	other
ACVRL1	activin A receptor like type 1	1.214	0.0351	1.094	0.328	Plasma Membrane	kinase
CADM3	cell adhesion molecule 3	1.24	0.0182	1.053	0.329	Plasma Membrane	other
FGF5	fibroblast growth factor 5	1.145	0.0402	-1.072	0.329	Extracellular Space	growth factor
CTSV	cathepsin V	-1.24	0.0148	-1.137	0.33	Cytoplasm	peptidase
CDH3	cadherin 3	-1.087	0.115	-1.042	0.333	Plasma Membrane	other
MDH1	malate dehydrogenase 1	-1.064	0.223	1.068	0.333	Cytoplasm	enzyme
UBC	ubiquitin C	1.032	0.295	1.087	0.333	Cytoplasm	enzyme
CTSD	cathepsin D	-1.042	0.316	1.087	0.333	Cytoplasm	peptidase
HBA1/HBA2	hemoglobin subunit alpha 2	-1.301	0.121	-1.161	0.335	Extracellular Space	transporter
HBB	hemoglobin subunit beta	-1.301	0.121	-1.161	0.335	Cytoplasm	transporter
NCK1	NCK adaptor protein 1	-1.039	0.6	-1.079	0.335	Cytoplasm	kinase
IL1RAP	interleukin 1 receptor accessory protein	1.366	0.0157	1.106	0.336	Plasma Membrane	transmembrane receptor
C5	complement C5	1.102	0.186	1.057	0.338	Extracellular Space	cytokine
C6	complement C6	1.102	0.186	1.057	0.338	Extracellular Space	other
CHL1	cell adhesion molecule L1 like	1.177	0.0364	1.046	0.339	Plasma Membrane	other
KPNB1	karyopherin subunit beta 1	-1.102	0.133	1.053	0.339	Nucleus	other
TPSG1	tryptase gamma 1	-1.141	0.27	1.053	0.339	Extracellular Space	peptidase
BCL2L2	BCL2 like 2	1.003	0.903	1.046	0.339	Cytoplasm	other
PLA2G7	phospholipase A2 group VII	1.419	0.0109	1.072	0.341	Extracellular Space	enzyme
BCL6	BCL6 transcription repressor	-1.003	0.942	1.072	0.341	Nucleus	transcription regulator
CLEC7A	C-type lectin domain containing 7A	-1.125	0.0541	-1.032	0.342	Plasma Membrane	transmembrane receptor
LRP1	LDL receptor related protein 1	1.27	0.0237	1.083	0.343	Plasma Membrane	transmembrane receptor
ABL1	ABL proto-oncogene 1, non-receptor tyrosine kinase	-1.11	0.0513	-1.248	0.343	Nucleus	kinase
SERPINC1	serpin family C member 1	1.129	0.0709	1.05	0.344	Extracellular Space	enzyme
CTF1	cardiotrophin 1	1.042	0.232	1.05	0.344	Extracellular Space	cytokine
PLCG1	phospholipase C gamma 1	-1.007	0.955	-1.185	0.345	Cytoplasm	enzyme
MYBPC1	myosin binding protein C1	1.121	0.111	-1.039	0.346	Cytoplasm	other
CDK5	cyclin dependent kinase 5	1.333	0.021	1.125	0.347	Nucleus	kinase
CDK5R1	cyclin dependent kinase 5 regulatory subunit 1	1.333	0.021	1.125	0.347	Nucleus	kinase
CPNE1	copine 1	-1.223	0.125	-1.106	0.347	Nucleus	transporter
KLK5	kallikrein related peptidase 5	-1.231	0.375	-1.189	0.348	Extracellular Space	peptidase
PDE11A	phosphodiesterase 11A	-1.223	0.0496	1.075	0.352	Cytoplasm	enzyme
CRK	CRK proto-oncogene, adaptor protein	-1.283	0.0136	-1.181	0.353	Cytoplasm	other
CTSE	cathepsin E	-1.38	0.00516	-1.11	0.353	Cytoplasm	peptidase
MAPK8	mitogen-activated protein kinase 8	-1.688	0.116	-1.157	0.353	Cytoplasm	kinase
CKB	creatine kinase B	1.083	0.149	1.042	0.353	Cytoplasm	kinase
ENTPD3	ectonucleoside triphosphate diphosphohydrolase 3	1.315	0.0182	1.053	0.354	Plasma Membrane	enzyme
TNFRSF10B	TNF receptor superfamily member 10b	1.125	0.00854	-1.053	0.354	Plasma Membrane	transmembrane receptor
JAG2	jagged canonical Notch ligand 2	1.157	0.0344	-1.039	0.355	Extracellular Space	growth factor
PDGFRA	platelet derived growth factor receptor alpha	1.021	0.486	-1.039	0.355	Plasma Membrane	kinase
EPHB4	EPH receptor B4	1.157	0.0425	1.091	0.356	Plasma Membrane	kinase
CEBPB	CCAAT enhancer binding protein beta	1.329	0.0455	-1.061	0.357	Nucleus	transcription regulator
IL18RAP	interleukin 18 receptor accessory protein	1	1	1.125	0.357	Plasma Membrane	transmembrane receptor
C8A	complement C8 alpha chain	1.297	0.0314	1.106	0.358	Extracellular Space	other
C8B	complement C8 beta chain	1.297	0.0314	1.106	0.358	Extracellular Space	other
C8G	complement C8 gamma chain	1.297	0.0314	1.106	0.358	Extracellular Space	transporter
EDA	ectodysplasin A	1.21	0.0133	1.068	0.358	Plasma Membrane	cytokine
GPC6	glypican 6	-1.042	0.403	1.091	0.358	Plasma Membrane	transmembrane receptor
CFD	complement factor D	1.329	0.0344	1.113	0.359	Extracellular Space	peptidase
CHRDL1	chordin like 1	1.153	0.0168	1.042	0.36	Extracellular Space	other
HTRA2	HtrA serine peptidase 2	-1.177	0.0282	-1.064	0.36	Cytoplasm	peptidase
EIF5	eukaryotic translation initiation factor 5	1.129	0.13	1.181	0.36	Cytoplasm	translation regulator
S100A6	S100 calcium binding protein A6	1.072	0.143	1.129	0.36	Cytoplasm	transporter
RGMB	repulsive guidance molecule BMP co-receptor b	1	1	1.021	0.36	Plasma Membrane	other
TGFBR2	transforming growth factor beta receptor 2	1.283	0.0184	1.072	0.361	Plasma Membrane	kinase
DYNLRB1	dynein light chain roadblock-type 1	-1.24	0.0874	-1.117	0.361	Cytoplasm	other
HINT1	histidine triad nucleotide binding protein 1	1.181	0.0283	1.137	0.362	Nucleus	enzyme
AURKA	aurora kinase A	1.343	0.0257	1.098	0.363	Nucleus	kinase
TMPRSS15	transmembrane serine protease 15	1.057	0.204	-1.068	0.363	Extracellular Space	peptidase
CYP3A4	cytochrome P450 family 3 subfamily A member 4	-1.046	0.204	1.079	0.364	Cytoplasm	enzyme
STX1A	syntaxin 1A	-1.181	0.0267	-1.046	0.365	Cytoplasm	transporter
REN	renin	-1.347	0.012	-1.079	0.366	Extracellular Space	peptidase
TNFSF18	TNF superfamily member 18	1.121	0.09	1.05	0.366	Extracellular Space	cytokine
RAN	RAN, member RAS oncogene family	1.098	0.329	1.161	0.366	Nucleus	enzyme
LGALS4	galectin 4	1.231	0.0199	1.05	0.369	Extracellular Space	other
CCL23	C-C motif chemokine ligand 23	1.218	0.0217	-1.025	0.369	Extracellular Space	cytokine
CADM1	cell adhesion molecule 1	1.079	0.00411	-1.025	0.369	Plasma Membrane	other
CD70	CD70 molecule	1.068	0.182	1.025	0.369	Extracellular Space	cytokine
PDE4D	phosphodiesterase 4D	1.021	0.733	1.05	0.369	Cytoplasm	enzyme
FSTL3	follistatin like 3	1.185	0.149	1.21	0.37	Extracellular Space	other
RB1	RB transcriptional corepressor 1	1.5	0.0132	1.11	0.372	Nucleus	transcription regulator
FASLG	Fas ligand	1.05	0.111	1.053	0.372	Extracellular Space	cytokine
KNG1	kininogen 1	1.014	0.635	-1.087	0.372	Extracellular Space	other
IL1RL2	interleukin 1 receptor like 2	-1.087	0.0169	-1.028	0.375	Plasma Membrane	transmembrane receptor
CCL15	C-C motif chemokine ligand 15	-1.185	0.0245	-1.072	0.376	Extracellular Space	cytokine
ECE1	endothelin converting enzyme 1	1.275	0.0194	1.064	0.38	Plasma Membrane	peptidase
PRKACA	protein kinase cAMP-activated catalytic subunit alpha	-1.202	0.152	-1.165	0.38	Cytoplasm	kinase
CD86	CD86 molecule	1.113	0.163	1.032	0.38	Plasma Membrane	transmembrane receptor
PRSS22	serine protease 22	-1.035	0.667	1.064	0.38	Extracellular Space	peptidase
PDE7A	phosphodiesterase 7A	1.003	0.913	1.032	0.38	Cytoplasm	enzyme
SLITRK1	SLIT and NTRK like family member 1	1.218	0.0638	1.046	0.382	Plasma Membrane	other
NME2	NME/NM23 nucleoside diphosphate kinase 2	-1.079	0.067	1.094	0.384	Nucleus	kinase
SIGLEC6	sialic acid binding Ig like lectin 6	-1.121	0.161	1.165	0.384	Extracellular Space	other
CST4	cystatin S	-1.21	0.0927	-1.133	0.385	Extracellular Space	other
MATN3	matrilin 3	1.434	0.019	1.102	0.387	Extracellular Space	other
THBS4	thrombospondin 4	-1.129	0.352	-1.098	0.387	Extracellular Space	other
GDF9	growth differentiation factor 9	-1.057	0.0883	-1.025	0.388	Extracellular Space	growth factor
AHSG	alpha 2-HS glycoprotein	1.145	0.0516	1.083	0.389	Extracellular Space	other
SERPINA7	serpin family A member 7	1.206	0.0264	1.046	0.393	Extracellular Space	transporter
TYK2	tyrosine kinase 2	1.161	0.0703	1.098	0.393	Cytoplasm	kinase
RGMA	repulsive guidance molecule BMP co-receptor a	1.185	0.081	1.094	0.393	Plasma Membrane	other
CST6	cystatin E/M	-1.395	0.15	-1.202	0.393	Extracellular Space	other
NSFL1C	NSFL1 cofactor	-1.231	0.0136	-1.145	0.394	Cytoplasm	other
RAD51	RAD51 recombinase	1.266	0.0486	1.113	0.395	Nucleus	enzyme
PGAM1	phosphoglycerate mutase 1	1.025	0.648	1.113	0.401	Cytoplasm	phosphatase
IDUA	alpha-L-iduronidase	1.11	0.0417	-1.042	0.403	Cytoplasm	enzyme
EPB41	erythrocyte membrane protein band 4.1	-1.169	0.094	-1.032	0.403	Plasma Membrane	other
TNNI2	troponin I2, fast skeletal type	1.042	0.353	1.039	0.403	Cytoplasm	enzyme
DPP7	dipeptidyl peptidase 7	1.025	0.369	1.046	0.404	Cytoplasm	peptidase
CCL1	C-C motif chemokine ligand 1	1.261	0.0632	1.117	0.405	Extracellular Space	cytokine
FGF20	fibroblast growth factor 20	-1.181	0.126	-1.057	0.405	Extracellular Space	growth factor
PTPN11	protein tyrosine phosphatase non-receptor type 11	-1.161	0.0487	-1.177	0.406	Cytoplasm	phosphatase
KDR	kinase insert domain receptor	1.329	0.0296	1.087	0.407	Plasma Membrane	kinase
ELANE	elastase, neutrophil expressed	1.017	0.649	-1.039	0.409	Extracellular Space	peptidase
PDXK	pyridoxal kinase	-1.11	0.272	-1.248	0.41	Cytoplasm	kinase
XPNPEP1	X-prolyl aminopeptidase 1	-1.288	0.00317	-1.153	0.411	Cytoplasm	peptidase
EFNA3	ephrin A3	1.113	0.0289	1.021	0.412	Plasma Membrane	kinase
OSM	oncostatin M	1.206	0.101	1.098	0.412	Extracellular Space	cytokine
DNAJC19	DnaJ heat shock protein family (Hsp40) member C19	1.057	0.192	1.021	0.412	Cytoplasm	other
MUC1	mucin 1, cell surface associated	1.125	0.0767	1.072	0.419	Plasma Membrane	other
LGALS3	galectin 3	1.021	0.746	-1.165	0.42	Extracellular Space	other
FST	follistatin	1.161	0.043	1.014	0.423	Extracellular Space	other
PRKAA1	protein kinase AMP-activated catalytic subunit alpha 1	1.121	0.00456	1.007	0.423	Cytoplasm	kinase
PRKAB1	protein kinase AMP-activated non-catalytic subunit beta 1	1.121	0.00456	1.007	0.423	Nucleus	kinase
ABL2	ABL proto-oncogene 2, non-receptor tyrosine kinase	1.121	0.0256	1.035	0.423	Cytoplasm	kinase
ANG	angiogenin	-1.297	0.0592	-1.079	0.423	Extracellular Space	enzyme
CALR	calreticulin	1.301	0.0126	1.075	0.424	Cytoplasm	transcription regulator
CFHR5	complement factor H related 5	1.279	0.0164	1.061	0.425	Extracellular Space	other
STK17B	serine/threonine kinase 17b	1.161	0.0505	1.061	0.425	Nucleus	kinase
MMP1	matrix metallopeptidase 1	1.017	0.497	1.061	0.425	Extracellular Space	peptidase
IL36A	interleukin 36 alpha	1.244	0.016	1.075	0.426	Extracellular Space	cytokine
AGR2	anterior gradient 2, protein disulphide isomerase family member	1.231	0.0542	1.053	0.426	Extracellular Space	other
FGFR3	fibroblast growth factor receptor 3	1.129	0.0837	-1.053	0.426	Plasma Membrane	kinase
KLK8	kallikrein related peptidase 8	1.306	0.014	1.072	0.427	Extracellular Space	peptidase
ESD	esterase D	-1.068	0.309	-1.068	0.427	Cytoplasm	enzyme
FGF7	fibroblast growth factor 7	-1.098	0.321	-1.072	0.427	Extracellular Space	growth factor
CXCL13	C-X-C motif chemokine ligand 13	-1.068	0.363	-1.068	0.427	Extracellular Space	cytokine
CST7	cystatin F	1.133	0.00612	-1.039	0.429	Extracellular Space	other
PGM1	phosphoglucomutase 1	-1.003	0.771	1.068	0.431	Cytoplasm	enzyme
HK2	hexokinase 2	-1.729	0.0795	-1.064	0.432	Cytoplasm	kinase
PTK2	protein tyrosine kinase 2	-1.235	0.233	-1.197	0.432	Cytoplasm	kinase
HSPA1A/HSPA1B	heat shock protein family A (Hsp70) member 1A	1.495	0.0548	-1.153	0.434	Cytoplasm	enzyme
SPOCK2	SPARC (osteonectin), cwcv and kazal like domains proteoglycan 2	-1.189	0.31	1.275	0.434	Extracellular Space	other
AREG	amphiregulin	-1.003	0.91	-1.028	0.434	Extracellular Space	growth factor
IGHG1	immunoglobulin heavy constant gamma 1 (G1m marker)	1.072	0.321	1.083	0.435	Extracellular Space	other
IGHG2	immunoglobulin heavy constant gamma 2 (G2m marker)	1.072	0.321	1.083	0.435	Plasma Membrane	other
IGHG3	immunoglobulin heavy constant gamma 3 (G3m marker)	1.072	0.321	1.083	0.435	Extracellular Space	other
IGHG4	immunoglobulin heavy constant gamma 4 (G4m marker)	1.072	0.321	1.083	0.435	Extracellular Space	other
SPOCK1	SPARC (osteonectin), cwcv and kazal like domains proteoglycan 1	-1.153	0.151	1.05	0.438	Extracellular Space	other
BAD	BCL2 associated agonist of cell death	-1.075	0.345	-1.046	0.44	Cytoplasm	other
ATP5F1B	ATP synthase F1 subunit beta	1.454	0.0193	1.133	0.443	Cytoplasm	transporter
CDH12	cadherin 12	1.248	0.00195	1.021	0.443	Plasma Membrane	other
IL37	interleukin 37	1.257	0.0794	1.094	0.444	Extracellular Space	cytokine
IGFBP5	insulin like growth factor binding protein 5	-1.102	0.133	1.061	0.445	Extracellular Space	other
CCDC80	coiled-coil domain containing 80	1.003	0.87	-1.014	0.445	Nucleus	other
SIGLEC14	sialic acid binding Ig like lectin 14	1.24	0.0067	1.068	0.447	Plasma Membrane	other
CCL21	C-C motif chemokine ligand 21	1.032	0.457	1.039	0.447	Extracellular Space	cytokine
IFNA2	interferon alpha 2	-1.266	0.0156	-1.083	0.448	Extracellular Space	cytokine
NUDCD3	NudC domain containing 3	1.181		-1.094	0.448	Cytoplasm	other
KRT18	keratin 18	1.235	0.0077	1.05	0.45	Cytoplasm	other
FCGR2B	Fc fragment of IgG receptor IIb	1.087	0.0572	-1.017	0.451	Plasma Membrane	transmembrane receptor
GRP	gastrin releasing peptide	1.057	0.0572	-1.035	0.451	Extracellular Space	growth factor
GPC5	glypican 5	1.121	0.061	1.035	0.451	Plasma Membrane	other
KLK4	kallikrein related peptidase 4	1.113	0.143	-1.017	0.451	Extracellular Space	peptidase
BMP10	bone morphogenetic protein 10	1.046	0.166	-1.028	0.451	Extracellular Space	growth factor
FABP3	fatty acid binding protein 3	-1.046	0.649	1.087	0.453	Cytoplasm	transporter
NEGR1	neuronal growth regulator 1	1.145	0.0283	1.032	0.457	Plasma Membrane	other
CLC	Charcot-Leyden crystal galectin	1.102	0.0316	1.039	0.457	Cytoplasm	enzyme
ARID3A	AT-rich interaction domain 3A	-1.414	0.0434	-1.145	0.458	Nucleus	transcription regulator
IL24	interleukin 24	-1.083	0.219	1.046	0.46	Extracellular Space	cytokine
BCL2	BCL2 apoptosis regulator	1.206	0.0326	1.057	0.462	Cytoplasm	transporter
BSG	basigin (Ok blood group)	1.083	0.196	-1.039	0.463	Plasma Membrane	transporter
IL1B	interleukin 1 beta	1.27	0.0299	-1.014	0.465	Extracellular Space	cytokine
CD5L	CD5 molecule like	-1.469	0.157	-1.161	0.465	Plasma Membrane	transmembrane receptor
IGHM	immunoglobulin heavy constant mu	1.21	0.0208	1.11	0.466	Plasma Membrane	transmembrane receptor
JCHAIN	joining chain of multimeric IgA and IgM	1.21	0.0208	1.11	0.466	Extracellular Space	other
LGMN	legumain	1.153	0.047	1.079	0.467	Cytoplasm	peptidase
GPI	glucose-6-phosphate isomerase	-1.157	0.132	-1.102	0.467	Extracellular Space	enzyme
SEMA6A	semaphorin 6A	-1.137	0.123	-1.064	0.468	Plasma Membrane	transmembrane receptor
IL19	interleukin 19	1.161	0.00054	1.11	0.471	Extracellular Space	cytokine
WFIKKN1	WAP, follistatin/kazal, immunoglobulin, kunitz and netrin domain containing 1	-1.404	0.212	-1.193	0.472	Cytoplasm	other
POMC	proopiomelanocortin	-1.113	0.025	-1.072	0.473	Extracellular Space	other
IL1RL1	interleukin 1 receptor like 1	1.021	0.939	-1.261	0.473	Plasma Membrane	transmembrane receptor
TNFSF12	TNF superfamily member 12	1.153	0.126	1.064	0.474	Extracellular Space	cytokine
SEZ6L2	seizure related 6 homolog like 2	-1.003	0.87	-1.05	0.474	Cytoplasm	other
GPC3	glypican 3	-1.157	0.0599	-1.153	0.476	Plasma Membrane	other
KLK7	kallikrein related peptidase 7	-1.102	0.69	-1.141	0.476	Extracellular Space	peptidase
TYRO3	TYRO3 protein tyrosine kinase	1.042	0.333	1.025	0.477	Plasma Membrane	kinase
FABP1	fatty acid binding protein 1	1.288	0.0227	1.075	0.479	Cytoplasm	transporter
CD38	CD38 molecule	1.091	0.0651	1.032	0.48	Plasma Membrane	enzyme
UBE2N	ubiquitin conjugating enzyme E2 N	-1.141	0.221	-1.102	0.48	Cytoplasm	enzyme
PEX5	peroxisomal biogenesis factor 5	1.248	0.364	1.165	0.481	Cytoplasm	other
CDH2	cadherin 2	1.014	0.667	-1.053	0.481	Plasma Membrane	other
PI3	peptidase inhibitor 3	1.053	0.0377	-1.035	0.482	Extracellular Space	other
IDE	insulin degrading enzyme	1.046	0.294	1.121	0.482	Extracellular Space	peptidase
CCL14	C-C motif chemokine ligand 14	-1.193	0.569	-1.083	0.483	Extracellular Space	cytokine
CD200	CD200 molecule	1.409	0.0222	1.061	0.485	Plasma Membrane	other
ITGA2B	integrin subunit alpha 2b	1.385	0.0144	1.061	0.485	Plasma Membrane	transmembrane receptor
ITGB3	integrin subunit beta 3	1.385	0.0144	1.061	0.485	Plasma Membrane	transmembrane receptor
FGF4	fibroblast growth factor 4	-1.068	0.614	1.223	0.485	Extracellular Space	growth factor
APOM	apolipoprotein M	1.181	0.0338	1.057	0.486	Plasma Membrane	transporter
MB	myoglobin	1.094	0.0667	-1.098	0.486	Cytoplasm	transporter
FCAR	Fc fragment of IgA receptor	1.075	0.0746	-1.021	0.486	Plasma Membrane	transmembrane receptor
SIRT2	sirtuin 2	1.025	0.584	1.11	0.488	Nucleus	transcription regulator
JAK2	Janus kinase 2	-1.046	0.408	1.061	0.489	Cytoplasm	kinase
FTCD	formimidoyltransferase cyclodeaminase	1.046	0.626	1.046	0.49	Cytoplasm	enzyme
SERPINF2	serpin family F member 2	1.106	0.0196	1.083	0.492	Extracellular Space	other
CD207	CD207 molecule	-1.042	0.353	1.113	0.492	Plasma Membrane	other
LAYN	layilin	1.297	0.0188	1.064	0.493	Plasma Membrane	other
IL5	interleukin 5	1.102	0.296	1.01	0.493	Extracellular Space	cytokine
TEK	TEK receptor tyrosine kinase	1.057	0.399	1.053	0.493	Plasma Membrane	kinase
CCN4	cellular communication network factor 4	1.032	0.737	1.042	0.493	Extracellular Space	other
PSPN	persephin	-1.057	0.526	1.072	0.494	Extracellular Space	growth factor
SIGLEC7	sialic acid binding Ig like lectin 7	-1.223	0.204	-1.079	0.495	Plasma Membrane	transmembrane receptor
REG4	regenerating family member 4	1.189	0.0283	1.035	0.497	Extracellular Space	other
CXCL9	C-X-C motif chemokine ligand 9	-1.091	0.0853	-1.035	0.497	Extracellular Space	cytokine
SECTM1	secreted and transmembrane 1	1.125	0.108	1.05	0.497	Extracellular Space	other
L1CAM	L1 cell adhesion molecule	-1.292	0.198	1.275	0.499	Plasma Membrane	other
MPL	MPL proto-oncogene, thrombopoietin receptor	-1.474	0.0813	-1.129	0.503	Plasma Membrane	transmembrane receptor
RNF43	ring finger protein 43	1.117	0.107	1.072	0.504	Plasma Membrane	enzyme
F2	coagulation factor II, prothrombin	1.253	0.0493	1.094	0.508	Extracellular Space	peptidase
AURKB	aurora kinase B	1.181	0.0243	1.028	0.508	Nucleus	kinase
ADM	adrenomedullin	-1.064	0.214	1.046	0.508	Extracellular Space	other
PDE5A	phosphodiesterase 5A	1.189	0.0224	1.035	0.512	Cytoplasm	enzyme
SPTAN1	spectrin alpha, non-erythrocytic 1	1.046	0.398	1.098	0.512	Plasma Membrane	other
NCR3	natural cytotoxicity triggering receptor 3	-1.064	0.465	1.064	0.513	Plasma Membrane	transmembrane receptor
EFNB2	ephrin B2	-1.028	0.465	-1.021	0.513	Plasma Membrane	kinase
KRAS	KRAS proto-oncogene, GTPase	1.137	0.0122	1.014	0.515	Cytoplasm	enzyme
CCL3	C-C motif chemokine ligand 3	1.007	0.592	1.017	0.517	Extracellular Space	cytokine
UFM1	ubiquitin fold modifier 1	1.014	0.853	1.083	0.519	Cytoplasm	other
SYNCRIP	synaptotagmin binding cytoplasmic RNA interacting protein	1.292	0.0313	-1.042	0.521	Nucleus	other
MED1	mediator complex subunit 1	1.068	0.0628	1.032	0.522	Nucleus	transcription regulator
IMPDH1	inosine monophosphate dehydrogenase 1	-1.257	0.29	-1.193	0.524	Cytoplasm	enzyme
NR3C1	nuclear receptor subfamily 3 group C member 1	-1.113	0.374	1.218	0.525	Nucleus	ligand-dependent nuclear receptor
NGF	nerve growth factor	1.01	0.87	1.091	0.525	Extracellular Space	growth factor
GP6	glycoprotein VI platelet	-1.197	0.268	1.145	0.526	Plasma Membrane	transmembrane receptor
DBNL	drebrin like	-1.072	0.289	-1.05	0.526	Cytoplasm	other
FCER2	Fc fragment of IgE receptor II	1.24	0.0102	1.046	0.527	Plasma Membrane	transmembrane receptor
TNFRSF13C	TNF receptor superfamily member 13C	1.064	0.153	-1.025	0.527	Plasma Membrane	transmembrane receptor
CCL3L1	C-C motif chemokine ligand 3 like 1	1.094	0.257	1.05	0.527	Plasma Membrane	other
PRSS2	serine protease 2	-1.01	0.609	-1.068	0.528	Extracellular Space	peptidase
NCR1	natural cytotoxicity triggering receptor 1	1.177	0.0702	1.05	0.53	Plasma Membrane	transmembrane receptor
SKP1	S-phase kinase associated protein 1	1.257	0.0113	1.035	0.532	Nucleus	transcription regulator
HAMP	hepcidin antimicrobial peptide	-1.035	0.747	1.098	0.534	Extracellular Space	other
RASA1	RAS p21 protein activator 1	1.014	0.793	-1.053	0.534	Cytoplasm	transporter
IL5RA	interleukin 5 receptor subunit alpha	1.091	0.0377	-1.025	0.535	Plasma Membrane	transmembrane receptor
ICAM3	intercellular adhesion molecule 3	1.117	0.0853	-1.028	0.535	Plasma Membrane	transmembrane receptor
BIRC3	baculoviral IAP repeat containing 3	-1.061	0.45	-1.025	0.535	Cytoplasm	enzyme
GDF15	growth differentiation factor 15	1.11	0.0215	1.039	0.536	Extracellular Space	growth factor
CD84	CD84 molecule	1.257	0.0113	1.061	0.538	Plasma Membrane	other
DKKL1	dickkopf like acrosomal protein 1	1.223	0.0408	1.079	0.538	Extracellular Space	other
SERPINA10	serpin family A member 10	1.261	0.00814	1.042	0.543	Extracellular Space	other
CDH5	cadherin 5	1.106	0.00589	1.032	0.543	Plasma Membrane	other
JAM2	junctional adhesion molecule 2	1.31	0.00844	1.068	0.544	Plasma Membrane	other
UBB	ubiquitin B	-1.315	0.0176	1.125	0.544	Cytoplasm	enzyme
EGF	epidermal growth factor	1.197	0.05	1.028	0.544	Extracellular Space	growth factor
BCAM	basal cell adhesion molecule (Lutheran blood group)	1.046	0.339	1.028	0.544	Plasma Membrane	transmembrane receptor
CAPN1	calpain 1	-1.197	0.035	-1.072	0.546	Cytoplasm	peptidase
CAPNS1	calpain small subunit 1	-1.197	0.035	-1.072	0.546	Cytoplasm	peptidase
EPHA1	EPH receptor A1	1.185	0.0245	1.053	0.549	Plasma Membrane	kinase
SPP1	secreted phosphoprotein 1	1.324	0.0174	1.035	0.553	Extracellular Space	cytokine
ING1	inhibitor of growth family member 1	-1.185	0.0469	-1.117	0.553	Nucleus	transcription regulator
GSTP1	glutathione S-transferase pi 1	1.202	0.219	1.125	0.553	Cytoplasm	enzyme
JUN	Jun proto-oncogene, AP-1 transcription factor subunit	1.218	0.0364	1.042	0.555	Nucleus	transcription regulator
LTA4H	leukotriene A4 hydrolase	1.385	0.148	1.153	0.558	Cytoplasm	enzyme
NR1D1	nuclear receptor subfamily 1 group D member 1	1.053	0.238	-1.032	0.56	Nucleus	ligand-dependent nuclear receptor
THBS2	thrombospondin 2	-1.206	0.321	-1.091	0.56	Extracellular Space	other
FGF18	fibroblast growth factor 18	-1.057	0.413	1.072	0.56	Extracellular Space	growth factor
KIR3DL2	killer cell immunoglobulin like receptor, three Ig domains and long cytoplasmic tail 2	-1.283	0.0844	-1.046	0.561	Plasma Membrane	other
S100A7	S100 calcium binding protein A7	-1.106	0.424	1.177	0.561	Cytoplasm	other
EFNB1	ephrin B1	-1.017	0.694	1.046	0.561	Plasma Membrane	other
IL23R	interleukin 23 receptor	1.113	0.0133	-1.017	0.563	Plasma Membrane	transmembrane receptor
HAVCR2	hepatitis A virus cellular receptor 2	-1.083	0.0695	-1.017	0.563	Plasma Membrane	other
HPGD	15-hydroxyprostaglandin dehydrogenase	-1.121	0.386	1.039	0.563	Cytoplasm	enzyme
PPY	pancreatic polypeptide	1.235	0.03	1.032	0.564	Extracellular Space	other
LYPD3	LY6/PLAUR domain containing 3	1.218	0.0342	1.046	0.57	Plasma Membrane	other
TNFSF9	TNF superfamily member 9	-1.091	0.0202	1.061	0.57	Plasma Membrane	cytokine
PLK1	polo like kinase 1	-1.061	0.0874	-1.072	0.57	Nucleus	kinase
GNLY	granulysin	-1.161	0.157	-1.113	0.571	Cytoplasm	other
SLC25A18	solute carrier family 25 member 18	1.333	0.00874	1.028	0.574	Cytoplasm	transporter
APOD	apolipoprotein D	1.248	0.000975	1.083	0.574	Extracellular Space	transporter
CAMK1	calcium/calmodulin dependent protein kinase I	-1.129	0.121	-1.028	0.574	Cytoplasm	kinase
CXCL1	C-X-C motif chemokine ligand 1	1.053	0.3	1.035	0.574	Extracellular Space	cytokine
IL3RA	interleukin 3 receptor subunit alpha	-1.061	0.51	-1.064	0.574	Plasma Membrane	transmembrane receptor
IL9	interleukin 9	-1.185	0.00537	1.11	0.575	Extracellular Space	cytokine
BMPR2	bone morphogenetic protein receptor type 2	1.214	0.0523	1.032	0.576	Plasma Membrane	kinase
LPO	lactoperoxidase	1.053	0.549	1.064	0.576	Extracellular Space	enzyme
CNDP2	carnosine dipeptidase 2	1.214	0.0407	1.028	0.578	Cytoplasm	peptidase
IFNB1	interferon beta 1	-1.125	0.0585	-1.025	0.578	Extracellular Space	cytokine
STK16	serine/threonine kinase 16	1.145	0.135	1.05	0.578	Cytoplasm	kinase
CSRP3	cysteine and glycine rich protein 3	-1.185	0.172	-1.181	0.578	Nucleus	other
PFDN5	prefoldin subunit 5	1.121	0.0222	1.094	0.579	Nucleus	transcription regulator
SERPINA1	serpin family A member 1	1.292	0.00901	1.035	0.58	Extracellular Space	other
SMAD3	SMAD family member 3	1.053	0.245	1.05	0.58	Nucleus	transcription regulator
AK1	adenylate kinase 1	-1.366	0.0547	-1.087	0.583	Cytoplasm	kinase
PIM1	Pim-1 proto-oncogene, serine/threonine kinase	1.4	0.0227	1.064	0.584	Cytoplasm	kinase
PAK6	p21 (RAC1) activated kinase 6	1.231	0.0343	-1.079	0.584	Cytoplasm	kinase
SOD1	superoxide dismutase 1	1.223	0.0196	1.039	0.584	Cytoplasm	enzyme
CRELD1	cysteine rich with EGF like domains 1	1.032	0.214	1.025	0.584	Other	other
LGALS3BP	galectin 3 binding protein	-1.181	0.535	1.125	0.584	Plasma Membrane	transmembrane receptor
CFL1	cofilin 1	1.042	0.721	1.064	0.585	Nucleus	other
HSPB1	heat shock protein family B (small) member 1	-1.11	0.212	-1.053	0.586	Cytoplasm	other
IFNGR1	interferon gamma receptor 1	-1.129	0.108	1.113	0.588	Plasma Membrane	transmembrane receptor
CD83	CD83 molecule	1.007	0.831	1.05	0.59	Plasma Membrane	transmembrane receptor
ZAP70	zeta chain of T cell receptor associated protein kinase 70	1.479	0.0236	1.098	0.592	Plasma Membrane	kinase
CA1	carbonic anhydrase 1	1.253	0.004	1.035	0.592	Cytoplasm	enzyme
IFNAR1	interferon alpha and beta receptor subunit 1	1.125	0.0169	-1.014	0.592	Plasma Membrane	transmembrane receptor
NRXN1	neurexin 1	-1.125	0.0698	1.064	0.592	Plasma Membrane	transporter
CNTN5	contactin 5	1.098	0.173	1.025	0.595	Plasma Membrane	other
CD163	CD163 molecule	-1.053	0.385	-1.028	0.596	Plasma Membrane	transmembrane receptor
ADSL	adenylosuccinate lyase	1.161	0.0578	1.061	0.597	Cytoplasm	enzyme
BMPER	BMP binding endothelial regulator	-1.083	0.0237	-1.053	0.598	Extracellular Space	other
TNFRSF11B	TNF receptor superfamily member 11b	1.125	0.105	1.091	0.598	Plasma Membrane	transmembrane receptor
TNFRSF4	TNF receptor superfamily member 4	1.068	0.832	1.094	0.601	Plasma Membrane	transmembrane receptor
CD93	CD93 molecule	1.145	0.0378	1.028	0.602	Plasma Membrane	other
POSTN	periostin	-1.376	0.0718	-1.098	0.603	Extracellular Space	other
EIF4H	eukaryotic translation initiation factor 4H	-1.231	0.119	-1.075	0.603	Cytoplasm	translation regulator
METAP1	methionyl aminopeptidase 1	-1.202	0.166	-1.102	0.605	Cytoplasm	peptidase
ADIPOQ	adiponectin, C1Q and collagen domain containing	1.202	0.0405	1.035	0.606	Extracellular Space	other
MMP13	matrix metallopeptidase 13	-1.145	0.0283	-1.021	0.606	Extracellular Space	peptidase
CCL4L1/CCL4L2	C-C motif chemokine ligand 4 like 2	-1.141	0.27	1.075	0.606	Plasma Membrane	other
TLR2	toll like receptor 2	-1.028	0.556	1.032	0.609	Plasma Membrane	transmembrane receptor
TFF2	trefoil factor 2	1.283	0.12	1.025	0.611	Extracellular Space	other
NANOG	Nanog homeobox	-1.087	0.529	1.21	0.611	Nucleus	transcription regulator
INS	insulin	-1.177	0.0491	-1.117	0.612	Extracellular Space	other
PSMD7	proteasome 26S subunit, non-ATPase 7	-1.021	0.651	-1.106	0.618	Cytoplasm	other
CDH6	cadherin 6	1.161	0.0194	-1.025	0.62	Plasma Membrane	other
ERAP1	endoplasmic reticulum aminopeptidase 1	-1.21	0.0659	1.025	0.62	Extracellular Space	peptidase
ISLR2	immunoglobulin superfamily containing leucine rich repeat 2	1.275	0.033	1.035	0.621	Plasma Membrane	other
F10	coagulation factor X	1.021	0.698	-1.025	0.624	Extracellular Space	peptidase
SCARF1	scavenger receptor class F member 1	1.193	0.0241	-1.028	0.625	Plasma Membrane	transmembrane receptor
MMP12	matrix metallopeptidase 12	-1.395	0.33	-1.214	0.625	Extracellular Space	peptidase
ADAMTS15	ADAM metallopeptidase with thrombospondin type 1 motif 15	1.014	0.862	1.028	0.625	Extracellular Space	peptidase
ARPP19	cAMP regulated phosphoprotein 19	-1.189	0.0434	-1.094	0.626	Cytoplasm	transporter
CA2	carbonic anhydrase 2	-1.129	0.0602	1.129	0.627	Cytoplasm	enzyme
MBD4	methyl-CpG binding domain 4, DNA glycosylase	-1.021	0.293	1.01	0.633	Nucleus	enzyme
TNFRSF17	TNF receptor superfamily member 17	1.177	0.117	-1.014	0.635	Plasma Membrane	transmembrane receptor
HPX	hemopexin	-1.253	0.238	1.145	0.636	Extracellular Space	transporter
CFP	complement factor properdin	1.061	0.388	-1.032	0.636	Extracellular Space	other
SLAMF6	SLAM family member 6	1.227	0.0372	1.028	0.638	Plasma Membrane	transmembrane receptor
NOTCH2	notch receptor 2	-1.007	0.901	-1.028	0.642	Plasma Membrane	transcription regulator
STAT1	signal transducer and activator of transcription 1	1.113	0.437	1.057	0.644	Nucleus	transcription regulator
HSPA8	heat shock protein family A (Hsp70) member 8	1.141	0.0175	1.068	0.645	Cytoplasm	enzyme
PROS1	protein S	-1.231	0.0652	1.117	0.648	Extracellular Space	other
IFNL2	interferon lambda 2	1.061	0.632	1.046	0.65	Extracellular Space	other
TFPI	tissue factor pathway inhibitor	-1.485	0.00926	1.075	0.652	Extracellular Space	other
SORCS2	sortilin related VPS10 domain containing receptor 2	-1.057	0.493	1.032	0.652	Plasma Membrane	transporter
STUB1	STIP1 homology and U-box containing protein 1	-1.053	0.776	-1.094	0.655	Cytoplasm	enzyme
AMN	amnion associated transmembrane protein	-1.371	0.169	-1.113	0.656	Plasma Membrane	other
DDR2	discoidin domain receptor tyrosine kinase 2	1.094	0.0442	1.021	0.658	Plasma Membrane	kinase
PLA2G5	phospholipase A2 group V	1.042	0.063	1.028	0.658	Extracellular Space	enzyme
AIF1	allograft inflammatory factor 1	1.137	0.0804	1.039	0.658	Nucleus	other
REG1A	regenerating family member 1 alpha	-1.248	0.311	1.137	0.659	Extracellular Space	growth factor
METAP2	methionyl aminopeptidase 2	-1.079	0.354	1.05	0.659	Cytoplasm	peptidase
CLIC1	chloride intracellular channel 1	-1.068	0.425	1.057	0.661	Nucleus	ion channel
DHH	desert hedgehog signaling molecule	-1.102	0.0906	1.032	0.663	Extracellular Space	peptidase
FCGR2A	Fc fragment of IgG receptor IIa	-1.169	0.386	1.091	0.663	Plasma Membrane	transmembrane receptor
FSHB	follicle stimulating hormone subunit beta	1.017	0.238	-1.025	0.664	Extracellular Space	other
LRRK2	leucine rich repeat kinase 2	-1.014	0.793	1.025	0.664	Cytoplasm	kinase
CDH15	cadherin 15	1.11	0.255	1.042	0.668	Plasma Membrane	other
TNFRSF8	TNF receptor superfamily member 8	1.141	0.0379	1.028	0.669	Plasma Membrane	transmembrane receptor
BMP7	bone morphogenetic protein 7	-1.283	0.166	-1.072	0.669	Extracellular Space	growth factor
TSLP	thymic stromal lymphopoietin	1.039	0.306	-1.021	0.669	Extracellular Space	cytokine
CCL16	C-C motif chemokine ligand 16	-1.218	0.365	-1.098	0.669	Extracellular Space	cytokine
F5	coagulation factor V	-1.035	0.756	-1.039	0.669	Extracellular Space	other
IL1A	interleukin 1 alpha	-1.173	0.139	-1.035	0.67	Extracellular Space	cytokine
CFB	complement factor B	-1.214	0.0651	-1.075	0.671	Extracellular Space	peptidase
PRKCD	protein kinase C delta	1.075	0.273	-1.021	0.671	Cytoplasm	kinase
FGF19	fibroblast growth factor 19	-1.046	0.698	1.05	0.673	Extracellular Space	growth factor
CDON	cell adhesion associated, oncogene regulated	-1.161	0.0133	-1.014	0.676	Plasma Membrane	other
IL10	interleukin 10	-1.039	0.159	-1.057	0.676	Extracellular Space	cytokine
IL2RG	interleukin 2 receptor subunit gamma	1.129	0.0348	-1.017	0.679	Plasma Membrane	transmembrane receptor
ADGRG5	adhesion G protein-coupled receptor G5	1.025	0.558	1.017	0.679	Plasma Membrane	G-protein coupled receptor
AZU1	azurocidin 1	-1.343	0.332	1.169	0.681	Cytoplasm	peptidase
CXCL11	C-X-C motif chemokine ligand 11	-1.091	0.694	1.083	0.682	Extracellular Space	cytokine
PPBP	pro-platelet basic protein	-1.214	0.365	-1.094	0.683	Extracellular Space	cytokine
FCN3	ficolin 3	-1.125	0.206	1.046	0.684	Extracellular Space	other
FCGR3A/FCGR3B	Fc fragment of IgG receptor IIIa	-1.117	0.399	-1.068	0.684	Plasma Membrane	transmembrane receptor
ACP5	acid phosphatase 5, tartrate resistant	1.21	0.027	1.028	0.685	Cytoplasm	phosphatase
SNCA	synuclein alpha	-1.324	0.037	-1.113	0.685	Cytoplasm	enzyme
RPS3	ribosomal protein S3	1.711	0.0542	1.279	0.686	Cytoplasm	enzyme
HIF1A	hypoxia inducible factor 1 subunit alpha	1.181	0.00772	1.014	0.688	Nucleus	transcription regulator
CD200R1	CD200 receptor 1	1	1	1.061	0.691	Plasma Membrane	transmembrane receptor
NRCAM	neuronal cell adhesion molecule	1.117	0.0316	1.028	0.692	Plasma Membrane	other
FLT4	fms related receptor tyrosine kinase 4	-1.27	0.0564	-1.072	0.692	Plasma Membrane	transmembrane receptor
HCK	HCK proto-oncogene, Src family tyrosine kinase	-1.189	0.0938	1.106	0.693	Cytoplasm	kinase
SERPINA6	serpin family A member 6	1.053	0.195	1.039	0.694	Extracellular Space	other
RPSA	ribosomal protein SA	1.014	0.688	1.042	0.694	Cytoplasm	translation regulator
LCORL	ligand dependent nuclear receptor corepressor like	1.042	0.767	1.091	0.694	Nucleus	transcription regulator
SBDS	SBDS ribosome maturation factor	-1.357	0.027	1.057	0.696	Nucleus	other
CDC37	cell division cycle 37, HSP90 cochaperone	1	1	1.057	0.697	Cytoplasm	other
IL34	interleukin 34	1.113	0.0172	1.017	0.698	Extracellular Space	other
FGF8	fibroblast growth factor 8	-1.244	0.189	1.039	0.698	Extracellular Space	growth factor
MIF	macrophage migration inhibitory factor	1.227	0.206	1.094	0.698	Extracellular Space	cytokine
IGHE	immunoglobulin heavy constant epsilon	-1.035	0.532	-1.014	0.698	Extracellular Space	other
IL12RB2	interleukin 12 receptor subunit beta 2	1.021	0.576	-1.007	0.698	Plasma Membrane	transmembrane receptor
CD40LG	CD40 ligand	-1.072	0.651	1.113	0.698	Extracellular Space	cytokine
LTF	lactotransferrin	1.021	0.658	1.032	0.698	Extracellular Space	peptidase
LILRB1	leukocyte immunoglobulin like receptor B1	-1.206	0.471	1.169	0.7	Plasma Membrane	transmembrane receptor
CA6	carbonic anhydrase 6	-1.357	0.357	1.157	0.701	Extracellular Space	enzyme
PRL	prolactin	1.117	0.106	-1.014	0.702	Extracellular Space	cytokine
KIT	KIT proto-oncogene, receptor tyrosine kinase	1.235	0.0697	-1.035	0.704	Plasma Membrane	transmembrane receptor
CFI	complement factor I	-1.526	0.0976	1.121	0.707	Extracellular Space	peptidase
EPHA10	EPH receptor A10	-1.046	0.572	-1.025	0.707	Plasma Membrane	transmembrane receptor
CD33	CD33 molecule	-1.253	0.351	1.039	0.71	Plasma Membrane	other
RSPO4	R-spondin 4	-1.028	0.818	-1.057	0.712	Plasma Membrane	other
CRYZL1	crystallin zeta like 1	1.098	0.0174	1.021	0.713	Cytoplasm	enzyme
ERBB2	erb-b2 receptor tyrosine kinase 2	1.05	0.589	-1.021	0.713	Plasma Membrane	kinase
PRSS1	serine protease 1	1.003	0.975	1.039	0.716	Cytoplasm	peptidase
EFNB3	ephrin B3	1.244	0.0208	-1.017	0.718	Plasma Membrane	kinase
GH1	growth hormone 1	-1.003	0.972	1.061	0.72	Extracellular Space	growth factor
EPO	erythropoietin	-1.064	0.64	-1.064	0.724	Extracellular Space	cytokine
FGF10	fibroblast growth factor 10	1.133	0.073	1.014	0.725	Extracellular Space	growth factor
TAGLN2	transgelin 2	-1.137	0.132	-1.014	0.725	Cytoplasm	other
VTA1	vesicle trafficking 1	-1.288	0.0156	-1.072	0.727	Cytoplasm	other
CCL22	C-C motif chemokine ligand 22	1.075	0.0282	-1.042	0.728	Extracellular Space	cytokine
PIGR	polymeric immunoglobulin receptor	-1.21	0.377	1.149	0.728	Plasma Membrane	transporter
SERPINA3	serpin family A member 3	-1.288	0.422	1.106	0.73	Extracellular Space	other
FRZB	frizzled related protein	1.218	0.0342	1.042	0.731	Extracellular Space	other
LDLR	low density lipoprotein receptor	1.042	0.312	1.064	0.733	Plasma Membrane	transporter
TNFSF14	TNF superfamily member 14	1.248	0.0171	1.017	0.738	Extracellular Space	cytokine
TGFB3	transforming growth factor beta 3	-1.079	0.193	-1.035	0.738	Extracellular Space	growth factor
CST5	cystatin D	-1.137	0.153	-1.053	0.741	Cytoplasm	other
WFIKKN2	WAP, follistatin/kazal, immunoglobulin, kunitz and netrin domain containing 2	-1.035	0.617	1.028	0.742	Extracellular Space	other
CCL8	C-C motif chemokine ligand 8	-1.202	0.0716	1.083	0.744	Extracellular Space	cytokine
C9	complement C9	-1.361	0.275	1.117	0.744	Extracellular Space	other
TBK1	TANK binding kinase 1	-1.05	0.696	1.064	0.744	Cytoplasm	kinase
UNC5C	unc-5 netrin receptor C	1.137	0.131	-1.014	0.746	Plasma Membrane	transmembrane receptor
SUMO3	small ubiquitin like modifier 3	-1.098	0.285	1.032	0.746	Nucleus	other
CD244	CD244 molecule	-1.181	0.0857	1.053	0.748	Plasma Membrane	transmembrane receptor
IL20RA	interleukin 20 receptor subunit alpha	-1.117	0.302	1.035	0.748	Plasma Membrane	transmembrane receptor
RARRES2	retinoic acid receptor responder 2	-1.017	0.534	-1.025	0.75	Plasma Membrane	transmembrane receptor
PLG	plasminogen	-1.24	0.0933	-1.042	0.751	Extracellular Space	peptidase
PEBP1	phosphatidylethanolamine binding protein 1	-1.121	0.114	1.028	0.751	Cytoplasm	other
TPI1	triosephosphate isomerase 1	-1.11	0.131	1.025	0.752	Cytoplasm	enzyme
ERBB4	erb-b2 receptor tyrosine kinase 4	-1.32	0.434	1.141	0.752	Plasma Membrane	kinase
BIRC7	baculoviral IAP repeat containing 7	-1.157	0.191	-1.068	0.753	Cytoplasm	enzyme
TG	thyroglobulin	-1.157	0.15	1.061	0.754	Extracellular Space	other
ICAM1	intercellular adhesion molecule 1	-1.017	0.598	1.035	0.754	Plasma Membrane	transmembrane receptor
IL7	interleukin 7	-1.301	0.363	1.145	0.755	Extracellular Space	cytokine
SEMA6B	semaphorin 6B	1.106	0.00589	1.01	0.759	Plasma Membrane	other
ADAMTS13	ADAM metallopeptidase with thrombospondin type 1 motif 13	-1.072	0.265	-1.106	0.759	Extracellular Space	peptidase
TFF3	trefoil factor 3	-1.301	0.39	-1.087	0.759	Extracellular Space	other
BCL2L1	BCL2 like 1	1.017	0.618	-1.014	0.759	Cytoplasm	other
XCL1	X-C motif chemokine ligand 1	-1.046	0.0283	1.007	0.764	Extracellular Space	cytokine
KIR3DS1	killer cell immunoglobulin like receptor, three Ig domains and short cytoplasmic tail 1	1.149	0.0918	1.014	0.764	Plasma Membrane	other
CASP2	caspase 2	-1.231	0.175	-1.039	0.769	Cytoplasm	peptidase
IL25	interleukin 25	-1.137	0.293	-1.057	0.77	Extracellular Space	cytokine
IGFBP3	insulin like growth factor binding protein 3	1.149	0.0422	1.025	0.772	Extracellular Space	other
RPS6KA5	ribosomal protein S6 kinase A5	-1.404	0.238	1.094	0.772	Nucleus	kinase
PDK1	pyruvate dehydrogenase kinase 1	-1.169	0.0515	-1.021	0.776	Cytoplasm	kinase
ENO1	enolase 1	1.079	0.102	1.039	0.776	Cytoplasm	enzyme
HHLA2	HERV-H LTR-associating 2	-1.025	0.438	1.01	0.776	Other	other
SIGLEC9	sialic acid binding Ig like lectin 9	-1.21	0.169	1.032	0.781	Plasma Membrane	other
IL1R1	interleukin 1 receptor type 1	-1.434	0.0831	-1.042	0.783	Plasma Membrane	transmembrane receptor
NTF4	neurotrophin 4	1.121	0.0982	1.039	0.783	Extracellular Space	growth factor
LY9	lymphocyte antigen 9	-1.912	0.0678	-1.091	0.784	Plasma Membrane	other
ADAMTS4	ADAM metallopeptidase with thrombospondin type 1 motif 4	-1.21	0.12	1.039	0.784	Extracellular Space	peptidase
CCNB1	cyclin B1	1.279	0.0209	-1.017	0.788	Cytoplasm	kinase
APOE	apolipoprotein E	1.197	0.0208	1.01	0.789	Extracellular Space	transporter
ESM1	endothelial cell specific molecule 1	1.129	0.0198	1.01	0.789	Extracellular Space	growth factor
TPM1	tropomyosin 1	1.149	0.0918	1.01	0.789	Cytoplasm	other
CMPK1	cytidine/uridine monophosphate kinase 1	1.125	0.169	1.025	0.79	Nucleus	kinase
PCNA	proliferating cell nuclear antigen	-1.235	0.285	1.068	0.79	Nucleus	enzyme
FGF1	fibroblast growth factor 1	-1.098	0.468	1.057	0.79	Extracellular Space	growth factor
DPT	dermatopontin	1.025	0.664	-1.021	0.79	Extracellular Space	other
TSHB	thyroid stimulating hormone subunit beta	-1.495	0.275	1.098	0.791	Extracellular Space	other
CGA	glycoprotein hormones, alpha polypeptide	-1.218	0.117	1.057	0.792	Extracellular Space	other
CGB3 (includes others)	chorionic gonadotropin subunit beta 3	-1.218	0.117	1.057	0.792	Extracellular Space	other
MST1	macrophage stimulating 1	-1.292	0.416	-1.094	0.794	Extracellular Space	growth factor
KLKB1	kallikrein B1	-1.444	0.27	-1.098	0.798	Extracellular Space	peptidase
COTL1	coactosin like F-actin binding protein 1	-1.039	0.0927	-1.01	0.801	Cytoplasm	other
CXCL6	C-X-C motif chemokine ligand 6	-1.434	0.117	-1.053	0.802	Extracellular Space	cytokine
PPIB	peptidylprolyl isomerase B	1.177	0.038	-1.014	0.804	Cytoplasm	enzyme
TNFSF4	TNF superfamily member 4	-1.149	0.187	1.028	0.804	Extracellular Space	cytokine
JAG1	jagged canonical Notch ligand 1	-1.028	0.423	1.01	0.804	Extracellular Space	growth factor
GSK3A	glycogen synthase kinase 3 alpha	-1.057	0.488	1.021	0.807	Nucleus	kinase
GSK3B	glycogen synthase kinase 3 beta	-1.057	0.488	1.021	0.807	Nucleus	kinase
TNFRSF14	TNF receptor superfamily member 14	1.161	0.0235	1.017	0.808	Plasma Membrane	transmembrane receptor
CD36	CD36 molecule	1.106	0.00119	1.003	0.808	Plasma Membrane	transmembrane receptor
COL8A1	collagen type VIII alpha 1 chain	1.042	0.0136	1.01	0.808	Extracellular Space	other
DCN	decorin	1.05	0.0887	-1.007	0.808	Extracellular Space	other
ANGPTL3	angiopoietin like 3	1.068	0.156	-1.007	0.808	Extracellular Space	growth factor
TNFSF15	TNF superfamily member 15	-1.039	0.523	-1.007	0.808	Extracellular Space	cytokine
ECM1	extracellular matrix protein 1	-1.202	0.0102	1.014	0.809	Extracellular Space	transporter
DYRK3	dual specificity tyrosine phosphorylation regulated kinase 3	1.11	0.1	1.01	0.811	Nucleus	kinase
SERPINA4	serpin family A member 4	1.125	0.127	1.014	0.812	Extracellular Space	other
LTBP4	latent transforming growth factor beta binding protein 4	-1.061	0.388	1.014	0.812	Extracellular Space	growth factor
WNT7A	Wnt family member 7A	-1.117	0.167	-1.025	0.814	Extracellular Space	cytokine
SPINT2	serine peptidase inhibitor, Kunitz type 2	-1.21	0.312	1.061	0.814	Extracellular Space	other
CDKN1B	cyclin dependent kinase inhibitor 1B	-1.007	0.804	1.032	0.815	Nucleus	kinase
SPON1	spondin 1	-1.214	0.146	-1.046	0.817	Extracellular Space	other
CCL19	C-C motif chemokine ligand 19	-1.324	0.0565	1.053	0.818	Extracellular Space	cytokine
TNFRSF19	TNF receptor superfamily member 19	-1.202	0.188	1.053	0.818	Plasma Membrane	transmembrane receptor
LRRTM1	leucine rich repeat transmembrane neuronal 1	-1.429	0.161	-1.05	0.819	Plasma Membrane	other
SMOC1	SPARC related modular calcium binding 1	1.042	0.283	1.021	0.819	Extracellular Space	other
MRC1	mannose receptor C-type 1	-1.153	0.165	1.05	0.82	Plasma Membrane	transmembrane receptor
CLEC1B	C-type lectin domain family 1 member B	-1.185	0.374	1.061	0.82	Plasma Membrane	transmembrane receptor
HK1	hexokinase 1	1.145	0.0795	-1.014	0.824	Cytoplasm	kinase
IL3	interleukin 3	1.11	0.0679	-1.014	0.826	Extracellular Space	cytokine
PTK6	protein tyrosine kinase 6	-1.39	0.153	1.068	0.826	Cytoplasm	kinase
CSF3R	colony stimulating factor 3 receptor	1.133	0.593	1.021	0.826	Plasma Membrane	transmembrane receptor
COLEC12	collectin subfamily member 12	-1.153	0.414	1.064	0.827	Plasma Membrane	transmembrane receptor
COMMD7	COMM domain containing 7	-1.083	0.301	1.017	0.828	Cytoplasm	other
HMGCR	3-hydroxy-3-methylglutaryl-CoA reductase	-1.007	0.733	-1.01	0.829	Cytoplasm	enzyme
HNRNPK	heterogeneous nuclear ribonucleoprotein K	-1.061	0.391	1.017	0.832	Nucleus	other
BID	BH3 interacting domain death agonist	-1.165	0.0389	-1.028	0.838	Cytoplasm	other
CPB2	carboxypeptidase B2	1.064	0.142	-1.007	0.838	Extracellular Space	peptidase
HSD17B1	hydroxysteroid 17-beta dehydrogenase 1	1.087	0.162	-1.007	0.838	Cytoplasm	enzyme
IL1R2	interleukin 1 receptor type 2	-1.173	0.129	-1.032	0.839	Plasma Membrane	transmembrane receptor
CHKB	choline kinase beta	1.079	0.243	1.021	0.839	Cytoplasm	kinase
TGM3	transglutaminase 3	-1.613	0.201	-1.064	0.84	Cytoplasm	enzyme
FOLH1	folate hydrolase 1	-1.218	0.456	1.072	0.84	Plasma Membrane	peptidase
CRTAM	cytotoxic and regulatory T cell molecule	1.24	0.0187	-1.01	0.841	Plasma Membrane	other
LAG3	lymphocyte activating 3	-1.275	0.389	-1.057	0.842	Plasma Membrane	transmembrane receptor
SEMA3E	semaphorin 3E	1.214	0.0228	1.017	0.845	Extracellular Space	other
MMEL1	membrane metalloendopeptidase like 1	1.189	0.0283	1.01	0.846	Cytoplasm	peptidase
CD209	CD209 molecule	-1.064	0.13	-1.014	0.85	Plasma Membrane	other
FLRT2	fibronectin leucine rich transmembrane protein 2	1.244	0.0208	1.014	0.853	Plasma Membrane	other
IL22RA2	interleukin 22 receptor subunit alpha 2	-1.032	0.432	1.025	0.853	Plasma Membrane	transmembrane receptor
GFRA2	GDNF family receptor alpha 2	-1.021	0.493	1.01	0.853	Plasma Membrane	transmembrane receptor
IL12A	interleukin 12A	-1.035	0.497	-1.014	0.853	Extracellular Space	cytokine
IL12B	interleukin 12B	-1.035	0.497	-1.014	0.853	Extracellular Space	cytokine
CSF1R	colony stimulating factor 1 receptor	-1.227	0.228	1.039	0.855	Plasma Membrane	kinase
NOTCH1	notch receptor 1	-1.014	0.794	1.014	0.855	Plasma Membrane	transcription regulator
HDAC8	histone deacetylase 8	1.218	0.0263	-1.017	0.857	Nucleus	transcription regulator
GSTA3	glutathione S-transferase alpha 3	-1.053	0.0215	-1.017	0.857	Cytoplasm	enzyme
CHST6	carbohydrate sulfotransferase 6	1.057	0.251	1.007	0.859	Cytoplasm	enzyme
IL17RD	interleukin 17 receptor D	1.185	0.0245	1.003	0.86	Cytoplasm	other
IFNGR2	interferon gamma receptor 2	1.083	0.0634	1.007	0.86	Plasma Membrane	transmembrane receptor
F3	coagulation factor III, tissue factor	-1.017	0.423	-1.003	0.86	Plasma Membrane	transmembrane receptor
IFNA7	interferon alpha 7	-1.141	0.29	-1.028	0.861	Extracellular Space	cytokine
MMP16	matrix metallopeptidase 16	-1.014	0.698	-1.007	0.863	Extracellular Space	peptidase
NAMPT	nicotinamide phosphoribosyltransferase	-1.169	0.0252	1.021	0.865	Extracellular Space	cytokine
SHH	sonic hedgehog signaling molecule	-1.197	0.143	-1.025	0.865	Extracellular Space	peptidase
TPSAB1/TPSB2	tryptase alpha/beta 1	-1.161	0.00483	1.017	0.866	Extracellular Space	peptidase
CD226	CD226 molecule	1.181	0.101	1.01	0.866	Plasma Membrane	other
CXCL12	C-X-C motif chemokine ligand 12	-1.21	0.286	1.05	0.866	Extracellular Space	cytokine
FAM3B	FAM3 metabolism regulating signaling molecule B	1.149	0.0206	1.003	0.87	Extracellular Space	cytokine
DDC	dopa decarboxylase	-1.558	0.0544	-1.032	0.872	Cytoplasm	enzyme
CNTF	ciliary neurotrophic factor	-1.117	0.219	1.028	0.874	Extracellular Space	cytokine
NME1	NME/NM23 nucleoside diphosphate kinase 1	-1.061	0.744	-1.035	0.875	Cytoplasm	kinase
F9	coagulation factor IX	-1.137	0.177	-1.021	0.876	Extracellular Space	peptidase
VIP	vasoactive intestinal peptide	-1.165	0.481	1.046	0.876	Extracellular Space	other
HP	haptoglobin	1.218	0.0342	1.007	0.877	Extracellular Space	peptidase
ANXA5	annexin A5	1.01	0.72	-1.01	0.879	Plasma Membrane	transporter
CA3	carbonic anhydrase 3	-1.409	0.179	-1.05	0.881	Cytoplasm	enzyme
NCAM1	neural cell adhesion molecule 1	-1.129	0.333	-1.021	0.883	Plasma Membrane	other
PDGFC	platelet derived growth factor C	-1.007	0.844	1.007	0.883	Extracellular Space	growth factor
CST1	cystatin SN	1.014	0.714	-1.003	0.885	Extracellular Space	other
TF	transferrin	-1.608	0.0786	1.025	0.889	Extracellular Space	transporter
CRLF2	cytokine receptor like factor 2	1.007	0.885	-1.007	0.89	Plasma Membrane	transmembrane receptor
NTRK1	neurotrophic receptor tyrosine kinase 1	1.266	0.0422	1.007	0.892	Plasma Membrane	kinase
CSF2	colony stimulating factor 2	1.189	0.0938	1.014	0.895	Extracellular Space	cytokine
ETHE1	ETHE1 persulfide dioxygenase	1.075	0.259	1.007	0.899	Cytoplasm	enzyme
VAV1	vav guanine nucleotide exchange factor 1	-1.214	0.0949	-1.017	0.9	Nucleus	transcription regulator
FGA	fibrinogen alpha chain	-1.028	0.434	1.007	0.9	Extracellular Space	other
FGB	fibrinogen beta chain	-1.028	0.434	1.007	0.9	Extracellular Space	other
MAP2K2	mitogen-activated protein kinase kinase 2	-1.021	0.651	-1.01	0.905	Cytoplasm	kinase
HBEGF	heparin binding EGF like growth factor	-1.429	0.0237	1.025	0.91	Extracellular Space	growth factor
TFF1	trefoil factor 1	-1.141	0.0794	-1.014	0.913	Extracellular Space	other
MSLN	mesothelin	-1.153	0.294	-1.003	0.913	Extracellular Space	other
ROR1	receptor tyrosine kinase like orphan receptor 1	-1.5	0.0918	-1.025	0.915	Plasma Membrane	kinase
SERPIND1	serpin family D member 1	-1.385	0.214	-1.053	0.921	Extracellular Space	other
PDGFB	platelet derived growth factor subunit B	-1.035	0.293	-1.014	0.922	Extracellular Space	growth factor
LTB	lymphotoxin beta	1.072	0.32	1.007	0.924	Extracellular Space	cytokine
LYZ	lysozyme	-1.324	0.345	1.025	0.925	Extracellular Space	enzyme
FGR	FGR proto-oncogene, Src family tyrosine kinase	-1.479	0.386	-1.035	0.925	Nucleus	kinase
MMP17	matrix metallopeptidase 17	1.21	0.0527	-1.007	0.926	Extracellular Space	peptidase
DDR1	discoidin domain receptor tyrosine kinase 1	1.079	0.0896	1.007	0.928	Plasma Membrane	kinase
NTN1	netrin 1	-1.371	0.17	-1.017	0.929	Extracellular Space	growth factor
GRB2	growth factor receptor bound protein 2	-1.169	0.0234	1.01	0.931	Cytoplasm	other
CAT	catalase	-1.248	0.1	1.003	0.932	Cytoplasm	enzyme
IL2	interleukin 2	-1.035	0.592	1.007	0.932	Extracellular Space	cytokine
AGT	angiotensinogen	-1.129	0.192	-1.01	0.934	Extracellular Space	growth factor
GHRL	ghrelin and obestatin prepropeptide	1.202	0.000356	1.003	0.936	Extracellular Space	growth factor
LILRB2	leukocyte immunoglobulin like receptor B2	-1.091	0.371	-1.007	0.938	Plasma Membrane	transmembrane receptor
ICAM5	intercellular adhesion molecule 5	-1.149	0.477	-1.014	0.939	Plasma Membrane	other
MMP8	matrix metallopeptidase 8	1.075	0.215	1.003	0.941	Extracellular Space	peptidase
TDGF1	teratocarcinoma-derived growth factor 1	-1.129	0.269	1.007	0.941	Extracellular Space	growth factor
ADGRE2	adhesion G protein-coupled receptor E2	-1.223	0.239	1.025	0.943	Plasma Membrane	other
BCAN	brevican	-1.083	0.637	1.014	0.944	Extracellular Space	other
PDE9A	phosphodiesterase 9A	-1.098	0.0565	-1.007	0.947	Cytoplasm	enzyme
CD109	CD109 molecule	1.083	0.00932	-1.003	0.948	Plasma Membrane	other
MAPK9	mitogen-activated protein kinase 9	-1.169	0.266	1.025	0.956	Cytoplasm	kinase
IGFBP1	insulin like growth factor binding protein 1	-1.532	0.0875	1.01	0.957	Extracellular Space	other
IL4R	interleukin 4 receptor	-1.153	0.457	1.003	0.957	Plasma Membrane	transmembrane receptor
VCAM1	vascular cell adhesion molecule 1	1.053	0.3	1.003	0.962	Plasma Membrane	transmembrane receptor
TIE1	tyrosine kinase with immunoglobulin like and EGF like domains 1	-1.079	0.593	-1.007	0.962	Plasma Membrane	kinase
SGTA	small glutamine rich tetratricopeptide repeat co-chaperone alpha	-1.181	0.0909	1.003	0.963	Cytoplasm	other
C4A/C4B	complement C4A (Rodgers blood group)	-1.495	0.243	1.014	0.965	Extracellular Space	other
IGHD	immunoglobulin heavy constant delta	-1.11	0.513	1.007	0.965	Extracellular Space	other
IGK	immunoglobulin kappa locus	-1.11	0.513	1.007	0.965	Extracellular Space	other
IGL	immunoglobulin lambda locus	-1.11	0.513	1.007	0.965	Nucleus	other
PRDX1	peroxiredoxin 1	1.057	0.644	1.003	0.965	Cytoplasm	enzyme
RSPO3	R-spondin 3	1.297	0.0776	-1.007	0.966	Extracellular Space	kinase
GZMA	granzyme A	-1.057	0.392	-1.007	0.966	Cytoplasm	peptidase
BMX	BMX non-receptor tyrosine kinase	-1.053	0.513	-1.003	0.972	Cytoplasm	kinase
ENPP7	ectonucleotide pyrophosphatase/phosphodiesterase 7	-1.444	0.174	-1.007	0.976	Plasma Membrane	enzyme
SCT	secretin	-1.193	0.406	1.007	0.98	Extracellular Space	other
S100A4	S100 calcium binding protein A4	-1.014	0.333	-1.003	0.983	Cytoplasm	other
ENG	endoglin	-1.329	0.357	1.007	0.988	Plasma Membrane	transmembrane receptor
LYN	LYN proto-oncogene, Src family tyrosine kinase	-1.266	0.226	-1.003	0.989	Cytoplasm	kinase
MBL2	mannose binding lectin 2	1.202	0.0479	1	1	Extracellular Space	other
PECAM1	platelet and endothelial cell adhesion molecule 1	1.149	0.0422	1	1	Plasma Membrane	other
PLA2G1B	phospholipase A2 group IB	-1.165	0.0471	1	1	Extracellular Space	enzyme
TNNI3	troponin I3, cardiac type	1.064	0.0955	1	1	Cytoplasm	transporter
CLCF1	cardiotrophin like cytokine factor 1	-1.057	0.152	1	1	Extracellular Space	cytokine
CRLF1	cytokine receptor like factor 1	-1.057	0.152	1	1	Extracellular Space	cytokine
LHB	luteinizing hormone subunit beta	1.035	0.155	1	1	Extracellular Space	other
CHIT1	chitinase 1	1.091	0.198	1	1	Extracellular Space	enzyme
ADCYAP1	adenylate cyclase activating polypeptide 1	-1.061	0.637	1	1	Extracellular Space	other
TNFRSF11A	TNF receptor superfamily member 11a	-1.113	0.0474	-1.157		Plasma Membrane	transmembrane receptor
*List of proteins with fold change up-regulated < 1.5 or down-regulated < −1.5 FC = fold change. red: p-value < 0.05.
