# Supplementary material for: HSPA5, a Host Cellular Heat-Shock Protein Required for Influenza a Virus Replication
Source: Int J Mol Sci. 2025 Nov 13;26(22):10998. doi: 10.3390/ijms262210998 (PMC12652838; doi:10.3390/ijms262210998)
Supplement: Supplementary file 1 [file ijms-26-10998-s001.zip › Table S2.xls]

## Sheet: All Significant
Table S2. Differentially regulated canonical Pathways, cellular functions and upstream regulators affected by PR8 infection in wild-type and HSPA5 KD cells
	Canonical Pathways	HSPA5 KD+PR8 (Z-score)	PR8 (Z-score)
1	Tec Kinase Signaling	-1.508	-2.646
2	iCOS-iCOSL Signaling in T Helper Cells	-1.732	-2.236
3	VEGF Family Ligand-Receptor Interactions	-1.941	-2
4	ErbB2-ErbB3 Signaling	-1.897	-2
5	Macropinocytosis Signaling	-1.89	-2
6	CCR3 Signaling in Eosinophils	-1.667	-2
7	cAMP-mediated signaling	-1.633	-2
8	Endothelin-1 Signaling	-1.508	-2
9	ERK/MAPK Signaling	-1.508	-2
10	Th1 Pathway	-1.342	-2
11	GDNF Family Ligand-Receptor Interactions	-1.342	-2
12	Leukocyte Extravasation Signaling	-1	-2
13	p38 MAPK Signaling	-0.707	-2
14	Neuroinflammation Signaling Pathway	-2.858	-1.941
15	IL-17 Signaling	-2.4	-1.897
16	B Cell Receptor Signaling	-2.324	-1.89
17	IL-3 Signaling	-2.496	-1.633
18	IL-15 Signaling	-2.309	-1.633
19	Dendritic Cell Maturation	-2.111	-1.633
20	Chemokine Signaling	-2.111	-1.633
21	Synaptogenesis Signaling Pathway	-2.4	-1.508
22	Role of PKR in INF Antiviral Response	-2.236	-1.342
23	EGF Signaling	-2.111	-1.342
24	Growth Hormone Signaling	-2.111	-1.342
25	Lymphotoxin β Receptor Signaling	-2.53	-1
26	IGF-1 Signaling	-2.309	-1
27	G-Protein Coupled Receptor Signaling	-3.3	N/A
28	P2Y Purigenic Receptor Signaling Pathway	-2.714	N/A
29	IL-13 Signaling Pathway	-2.673	N/A
30	EIF2 Signaling	-2.53	N/A
31	Fcγ-mediated Phagocytosis in Macrophages	-2.53	N/A
32	SNARE Signaling Pathway	-2.449	N/A
33	PEDF Signaling	-2.333	N/A
34	CNTF Signaling	-2.333	N/A
35	NGF Signaling	-2.333	N/A
36	p70S6K Signaling	-2.309	N/A
37	G Beta Gamma Signaling	-2.309	N/A
38	Calcium Signaling	-2.236	N/A
39	PXR/RXR Activation	-2.236	N/A
40	Apelin Adipocyte Signaling Pathway	-2.236	N/A
41	ID1 Signaling Pathway	-2.2	N/A
42	Relaxin Signaling	-2.121	N/A
43	Gαq Signaling	-2.111	N/A
44	α-Adrenergic Signaling	-2	N/A
45	BMP signaling pathway	-2	N/A
46	Neuregulin Signaling	-2	N/A
47	Sirtuin Signaling Pathway	2.121	1
48	PPARα/RXRα Activation	-0.905	2
49	Wnt/β-catenin Signaling	0.707	2
	Diseases and Bio Functions	HSPA5 KD+PR8 (Z-score)	PR8 (Z-score)
1	Frequency of tumor	-3.068	N/A
2	Cell death of leukemia cell lines	-2.835	-0.381
3	Incidence of tumor	-2.797	N/A
4	Apoptosis of leukemia cell lines	-2.588	N/A
5	Formation of solid tumor	-2.556	N/A
6	Cell death of immune cells	-2.529	0.674
7	Cell death of blood cells	-2.446	0.84
8	Non-hematological solid tumor	-2.412	-0.941
9	Cell death of central nervous system cells	-2.362	N/A
10	Cell proliferation of tumor cell lines	-2.252	-1.434
11	Cancer	-2.242	N/A
12	Growth of solid tumor	-2.066	-1.301
13	Invasive tumor	-2.051	-1.278
14	Proliferation of epithelial cells	-1.881	-2.093
15	Outgrowth of neurites	-1.812	-3.098
16	Differentiation of neurons	-1.782	-2.52
17	Cell proliferation of breast cancer cell lines	-1.717	-2.07
18	Phosphorylation of L-amino acid	-1.597	-2.178
19	Colony formation	-1.576	-2.245
20	Growth of embryo	-1.423	-2.635
21	Migration of cells	-1.395	-2.579
22	Development of body trunk	-1.39	-2.173
23	Cell movement	-1.374	-2.762
24	Growth of malignant tumor	-1.37	-2.235
25	Quantity of antigen presenting cells	-1.298	-1.978
26	Cell survival	-0.765	-2.222
27	Cell viability	-0.743	-2.078
28	Binding of tumor cell lines	-0.694	-2.537
29	Adhesion of tumor cell lines	-0.629	-2.05
30	Branching of cells	-0.583	-1.974
31	Phosphorylation of protein	-0.001	-2.534
32	Tyrosine phosphorylation of protein	0.021	-2.22
33	Activation of lymphocytes	1.994	0.369
34	Cell death of cerebral cortex cells	N/A	-2.295
35	Formation of gland	N/A	-1.961
36	Synthesis of eicosanoid	N/A	-2.303
37	Metabolism of eicosanoid	N/A	-2.303
38	Differentiation of nervous system	N/A	-2.754
	Upstream Regulators	HSPA5 KD+PR8 (Z-score)	PR8 (Z-score)
1	LDB1	-2.891	-1.633
2	LMO2	-2.714	-1.633
3	PPARD	-2.611	-1.309
4	RETNLB	-2.496	-1.633
5	DSCAM	-2.449	N/A
6	IgG	-2.437	-1.004
7	DTX1	-2.425	N/A
8	ATF3	-2.186	N/A
9	PRKCA	-2.157	-0.256
10	HGF	-2.14	0.261
11	TWIST1	-2.093	-0.966
12	EGF	-2.04	-0.972
13	CCAR2	-2	N/A
14	NT5E	-2	N/A
15	Pdgfr	-2	N/A
16	OTX2	-2	N/A
17	LRPAP1	-2	N/A
18	BACH1	-2	N/A
19	PCYT1A	-2	N/A
20	JAK1	-1.982	-1.067
21	SERPINE1	-1.98	N/A
22	NR4A1	-1.976	N/A
23	PBX1	-1.969	N/A
24	IL10RA	-1.811	-2.219
25	BMP2	-1.764	-2.579
26	TGFB1	-1.658	-2.276
27	YY1	-0.841	-2
28	IL6	-0.729	-2.268
29	SOX4	-0.342	-1.969
30	SHH	-0.32	-1.982
31	BCL6	0.726	1.982
32	SMAD2	0.811	-1.982
33	THRB	0.872	2.219
34	let-7a-5p	0.884	2.183
35	AHR	0.901	2.075
36	MAP2K7	0.927	1.98
37	Ifn	1.146	2.186
38	MAP2K3	1.154	1.969
39	BSG	1.154	1.97
40	mir-29	1.262	2.197
41	miR-204-5p	1.342	2
42	ERBB4	1.378	2
43	mir-8	1.487	2.594
44	MAPK8	1.731	2.2
45	MMP1	1.783	1.98
46	NEUROG1	1.89	2.236
47	ATF6	1.964	N/A
48	CTSB	1.966	N/A
49	TMSB4	1.969	N/A
50	PLAUR	1.969	N/A
51	mir-133	1.98	N/A
52	NFATC2	1.98	N/A
53	NEDD4	1.982	N/A
54	NOX1	1.982	N/A
55	mir-210	2	N/A
56	NRL	2	N/A
57	FHL2	2	N/A
58	ECSIT	2	N/A
59	TSC2	2.011	N/A
60	VIP	2.038	0.533
61	PPARGC1A	2.072	1.06
62	GH1	2.118	N/A
63	DNMT3A	2.138	N/A
64	mir-10	2.224	N/A
65	BIRC5	2.236	N/A
66	TNFSF11	2.238	1.141
67	TRAF3	2.24	1.177
68	XIAP	2.263	N/A
69	RBPJ	2.345	N/A
70	ZC3H12A	2.393	N/A
71	Rb	2.412	N/A
72	FN1	2.51	0.787
73	miR-125b-5p	2.6	N/A
74	ACOX1	2.646	N/A
75	RB1	2.73	N/A
76	SIRT6	2.95	1.165
77	BMP10	N/A	-2
78	HDAC6	N/A	1.982
79	NKX2-3	N/A	2
